# Supplementary material for: Public Health and Climate Benefits and Trade‐Offs of U.S. Vehicle Electrification
Source: Geohealth. 2020 Oct 1;4(10):e2020GH000275. doi: 10.1029/2020GH000275 (PMC7567144; doi:10.1029/2020GH000275)
Supplement: Supplementary file 2 — Table S1 [file GH2-4-e2020GH000275-s002.csv]

	State-level Carbon Emissions [10^6 tons per year]
	e25-r0	e25-rC	e25-r2C	e75-r0	e75-rC	e75-r2C
Alaska	-0.468029848	-0.468029848	-0.468029848	-1.404089544	-1.404089544	-1.404089544
Alabama	-4.628946357	-5.259960793	-5.890975229	-13.88683907	-15.77988238	-17.67292569
Arkansas	-2.161116725	-2.459345774	-2.757574822	-6.483350175	-7.378037321	-8.272724466
Arizona	-3.446813057	-4.335548385	-5.224283713	-10.34043917	-13.00664516	-15.67285114
California	-29.23801088	-30.51474684	-31.7914828	-87.71403263	-91.54424051	-95.37444839
Colorado	-2.999548236	-3.373508099	-3.747467962	-8.998644707	-10.1205243	-11.24240389
Connecticut	-2.537329824	-2.765313485	-2.993297146	-7.611989473	-8.295940456	-8.979891438
D.C.	-0.538873053	-0.538873053	-0.538873053	-1.61661916	-1.61661916	-1.61661916
Deleware	-0.579064346	-0.581745363	-0.584426379	-1.737193037	-1.745236088	-1.753279138
Florida	-17.86096347	-18.26737804	-18.67379261	-53.58289041	-54.80213412	-56.02137783
Georgia	-9.071260546	-9.626642703	-10.18202486	-27.21378164	-28.87992811	-30.54607458
Hawaii	-1.1134479	-1.1134479	-1.1134479	-3.340343701	-3.340343701	-3.340343701
Iowa	-1.531747797	-2.108208236	-2.684668676	-4.59524339	-6.324624709	-8.054006029
Idaho	-1.591773825	-1.594091764	-1.594720233	-4.775321474	-4.782275291	-4.784160698
Illinois	-4.327650591	-7.935646266	-11.07282852	-12.98295177	-23.8069388	-33.21848556
Indiana	-5.997840844	-6.056882162	-6.115923479	-17.99352253	-18.17064648	-18.34777044
Kansas	-1.359576682	-1.970398686	-2.581220689	-4.078730047	-5.911196057	-7.743662067
Kentucky	-1.542374772	-1.648881596	-1.755388421	-4.627124316	-4.946644789	-5.266165263
Louisiana	-2.663732874	-3.013930628	-3.364128382	-7.991198621	-9.041791883	-10.09238515
Massachusetts	-4.414449387	-4.717931623	-5.021413859	-13.24334816	-14.15379487	-15.06424158
Maryland	-4.48215247	-4.964643475	-5.447134481	-13.44645741	-14.89393043	-16.34140344
Maine	-1.370650016	-1.380367462	-1.390084908	-4.111950047	-4.141102386	-4.170254724
Michigan	-7.282559167	-8.08051123	-8.878463293	-21.8476775	-24.24153369	-26.63538988
Minnesota	-2.57783431	-3.812564948	-5.047295586	-7.733502929	-11.43769484	-15.14188676
Missouri	-2.398483021	-2.900388163	-3.402293305	-7.195449063	-8.701164488	-10.20687991
Mississippi	-2.259254622	-2.544120197	-2.828985771	-6.777763867	-7.63236059	-8.486957312
Montana	-0.40416221	-0.770532064	-1.136901919	-1.212486629	-2.311596193	-3.410705757
North Carolina	-9.312855959	-9.947492852	-10.58212974	-27.93856788	-29.84247855	-31.74638923
North Dakota	-0.467909876	-0.560911558	-0.65391324	-1.403729627	-1.682734674	-1.961739721
Nebraska	0.06084907	-0.638260973	-1.337371015	0.182547209	-1.914782918	-4.012113046
New Hampshire	-1.16443193	-1.246253705	-1.298083964	-3.49329579	-3.738761116	-3.894251892
New Jersey	-5.420764203	-6.211079103	-7.001394003	-16.26229261	-18.63323731	-21.00418201
New Mexico	-1.277574347	-1.350770046	-1.423965746	-3.83272304	-4.052310139	-4.271897237
Nevada	-1.606428274	-1.792750194	-1.979072114	-4.819284822	-5.378250582	-5.937216342
New York	-12.29621412	-13.28814566	-14.16390672	-36.88864235	-39.86443697	-42.49172016
Ohio	-7.500557205	-8.006948238	-8.51333927	-22.50167162	-24.02084471	-25.54001781
Oklahoma	-2.323383504	-2.729821781	-3.136260059	-6.970150512	-8.189465344	-9.408780177
Oregon	-3.205672227	-3.434891306	-3.525900055	-9.61701668	-10.30467392	-10.57770017
Pennsylvania	-7.829643401	-8.603130373	-9.376617345	-23.4889302	-25.80939112	-28.12985204
Rhode Island	-0.522189262	-0.523041799	-0.523894336	-1.566567787	-1.569125397	-1.571683008
South Carolina	-2.128870089	-3.650576258	-4.861328644	-6.386610266	-10.95172877	-14.58398593
South Dakota	-0.584704911	-0.790307496	-0.873269943	-1.754114732	-2.370922487	-2.619809828
Tennessee	-5.010904167	-5.992421083	-6.973937998	-15.0327125	-17.97726325	-20.921814
Texas	-20.86801673	-21.65028518	-22.43255364	-62.60405018	-64.95085555	-67.29766092
Utah	-1.128194098	-1.181004662	-1.233815226	-3.384582293	-3.543013985	-3.701445677
Virginia	-6.050184714	-7.012456338	-7.974727963	-18.15055414	-21.03736902	-23.92418389
Vermont	-0.759856373	-0.765433447	-0.765824988	-2.279569119	-2.296300342	-2.297474965
Washington	-5.349429201	-5.874200826	-5.98397772	-16.0482876	-17.62260248	-17.95193316
Wisconsin	-3.574483072	-4.039107037	-4.503731003	-10.72344921	-12.11732111	-13.51119301
West Virginia	-0.918265681	-0.947279822	-0.976293964	-2.754797043	-2.841839467	-2.928881891
Wyoming	-0.224840148	-0.295698271	-0.366556394	-0.674520443	-0.887094812	-1.099669181
