# Supplementary material for: Public Health and Climate Benefits and Trade‐Offs of U.S. Vehicle Electrification
Source: Geohealth. 2020 Oct 1;4(10):e2020GH000275. doi: 10.1029/2020GH000275 (PMC7567144; doi:10.1029/2020GH000275)
Supplement: Supplementary file 3 — Table S2 [file GH2-4-e2020GH000275-s003.csv]

Experiment	Pollutant	HIF Author	sum_point	sum_2.5	sum_97.5
1	Ozone	Bell et al.	95.7217756	31.90810505	158.6189615
1	Ozone	Ito et al.	193.3342534	131.0370206	254.7317496
1	Ozone	Jerrett et al.	181.1424132	60.96896011	300.6929734
1	PM2.5	Krewski et al.	357.9134541	241.7989559	473.4925188
1	PM2.5	Laden et al.	919.1984274	412.3304171	1422.896677
2	Ozone	Bell et al.	98.03546859	32.6922948	162.3883573
2	Ozone	Ito et al.	197.8845281	134.1744938	260.6227287
2	Ozone	Jerrett et al.	188.4733901	63.43933179	312.8479743
2	PM2.5	Krewski et al.	436.5432791	294.898437	577.5552199
2	PM2.5	Laden et al.	1121.890838	503.096847	1737.198159
3	Ozone	Bell et al.	113.1151663	37.67786562	187.5821838
3	Ozone	Ito et al.	228.7326721	154.9125418	301.5996746
3	Ozone	Jerrett et al.	220.4179663	74.1959524	365.8522474
3	PM2.5	Krewski et al.	921.5687968	622.511952	1219.323948
3	PM2.5	Laden et al.	2368.860827	1062.016151	3668.997369
4	Ozone	Bell et al.	335.7109025	111.512629	558.2712139
4	Ozone	Ito et al.	681.8011225	460.4766481	901.5110392
4	Ozone	Jerrett et al.	635.684744	214.0800656	1054.630656
4	PM2.5	Krewski et al.	386.3603996	261.026783	511.1068346
4	PM2.5	Laden et al.	991.3410915	444.7641878	1534.322097
5	Ozone	Bell et al.	419.8813164	139.4300216	698.4498464
5	Ozone	Ito et al.	853.1386156	576.0243503	1128.396197
5	Ozone	Jerrett et al.	793.5542144	267.2953207	1316.301395
5	PM2.5	Krewski et al.	1576.455319	1064.94222	2085.684764
5	PM2.5	Laden et al.	4050.910248	1816.560293	6272.712456
6	Ozone	Bell et al.	365.5280079	121.4047605	607.9164494
6	Ozone	Ito et al.	742.4729281	501.4032545	981.832134
6	Ozone	Jerrett et al.	701.7558037	236.4091311	1163.862281
6	PM2.5	Krewski et al.	2938.767777	1985.371447	3887.767462
6	PM2.5	Laden et al.	7548.145389	3385.918742	11684.35311
