# Supplementary material for: Public Health and Climate Benefits and Trade‐Offs of U.S. Vehicle Electrification
Source: Geohealth. 2020 Oct 1;4(10):e2020GH000275. doi: 10.1029/2020GH000275 (PMC7567144; doi:10.1029/2020GH000275)
Supplement: Supplementary file 4 — Table S3 [file GH2-4-e2020GH000275-s004.csv]

Experiment	Pollutant	Region	HIF Author	sum_point	sum_2.5	sum_97.5
1	Ozone	Midwest	Bell et al.	14.44383695	4.829180725	23.86243562
1	Ozone	Midwest	Ito et al.	29.03560885	19.73934883	38.13965537
1	Ozone	Midwest	Jerrett et al.	28.17029748	9.481537318	46.76230565
1	Ozone	Northeast	Bell et al.	12.59890359	4.231687967	20.71775636
1	Ozone	Northeast	Ito et al.	25.14291352	17.17335927	32.86930674
1	Ozone	Northeast	Jerrett et al.	22.56244676	7.594420217	37.45152822
1	Ozone	South	Bell et al.	58.29146019	19.38568498	96.82039098
1	Ozone	South	Ito et al.	118.1653294	79.90192931	156.0579109
1	Ozone	South	Jerrett et al.	110.8531217	37.31137567	184.0121055
1	Ozone	West	Bell et al.	10.62258864	3.538609859	17.61422496
1	Ozone	West	Ito et al.	21.47726575	14.54706134	28.31674196
1	Ozone	West	Jerrett et al.	19.95762445	6.716495074	33.13344494
1	PM2.5	Midwest	Krewski et al.	-55.08988953	-37.20144212	-72.91129315
1	PM2.5	Midwest	Laden et al.	-141.6949275	-63.44161296	-219.7512598
1	PM2.5	Northeast	Krewski et al.	260.2214248	175.7840907	344.2848743
1	PM2.5	Northeast	Laden et al.	667.9830573	299.5218895	1034.43238
1	PM2.5	South	Krewski et al.	122.8507815	82.99352905	162.52608
1	PM2.5	South	Laden et al.	315.9878664	141.7303058	489.1905394
1	PM2.5	West	Krewski et al.	27.93607271	18.87516079	36.95316964
1	PM2.5	West	Laden et al.	71.78717536	32.21777333	111.0703835
2	Ozone	Midwest	Bell et al.	22.36853502	7.466171628	37.0176462
2	Ozone	Midwest	Ito et al.	45.08595166	30.59852579	59.32508305
2	Ozone	Midwest	Jerrett et al.	44.46953366	14.96671855	73.82274961
2	Ozone	Northeast	Bell et al.	14.21789739	4.779573725	23.3594803
2	Ozone	Northeast	Ito et al.	28.33468757	19.37069629	37.00801025
2	Ozone	Northeast	Jerrett et al.	25.4997665	8.581770628	42.33377997
2	Ozone	South	Bell et al.	55.56064196	18.47786649	92.28286449
2	Ozone	South	Ito et al.	112.6263317	76.15790536	148.7401076
2	Ozone	South	Jerrett et al.	107.0718883	36.04227281	177.7177324
2	Ozone	West	Bell et al.	5.703862252	1.906526224	9.425807612
2	Ozone	West	Ito et al.	11.47097619	7.79623658	15.07174871
2	Ozone	West	Jerrett et al.	11.10048095	3.736934744	18.42298861
2	PM2.5	Midwest	Krewski et al.	-17.55098831	-11.84548498	-23.2412788
2	PM2.5	Midwest	Laden et al.	-45.35248788	-20.25818789	-70.50007868
2	PM2.5	Northeast	Krewski et al.	125.9653974	85.08655319	166.668268
2	PM2.5	Northeast	Laden et al.	323.3394891	144.9457754	500.8540555
2	PM2.5	South	Krewski et al.	225.0005003	151.9925131	297.6844059
2	PM2.5	South	Laden et al.	578.6919281	259.4899983	896.1361376
2	PM2.5	West	Krewski et al.	101.8368655	68.79252207	134.7349728
2	PM2.5	West	Laden et al.	261.8883028	117.4295626	405.5592191
3	Ozone	Midwest	Bell et al.	20.76637285	6.93112582	34.36751341
3	Ozone	Midwest	Ito et al.	41.85903831	28.40747856	55.08093691
3	Ozone	Midwest	Jerrett et al.	42.92073803	14.44943931	71.23205274
3	Ozone	Northeast	Bell et al.	6.579221472	2.231886324	10.70855018
3	Ozone	Northeast	Ito et al.	12.91978672	8.917057231	16.70918867
3	Ozone	Northeast	Jerrett et al.	12.57999848	4.234766647	20.87967023
3	Ozone	South	Bell et al.	65.92764005	21.91665056	109.5466468
3	Ozone	South	Ito et al.	133.7263879	90.38882653	176.6780197
3	Ozone	South	Jerrett et al.	127.6153867	42.95668568	211.8201692
3	Ozone	West	Bell et al.	19.92962179	6.626451612	33.10968965
3	Ozone	West	Ito et al.	40.41389936	27.32147595	53.38513011
3	Ozone	West	Jerrett et al.	37.44809246	12.60422438	62.1634447
3	PM2.5	Midwest	Krewski et al.	170.3915386	115.0956328	225.4489934
3	PM2.5	Midwest	Laden et al.	437.4863074	196.1176608	677.659358
3	PM2.5	Northeast	Krewski et al.	187.8826776	126.9098294	248.5932594
3	PM2.5	Northeast	Laden et al.	482.5686671	216.32229	747.508711
3	PM2.5	South	Krewski et al.	393.9878678	266.1419814	521.271044
3	PM2.5	South	Laden et al.	1013.320573	454.3437449	1569.310131
3	PM2.5	West	Krewski et al.	164.2414927	110.9429168	217.308848
3	PM2.5	West	Laden et al.	422.4610962	189.3931605	654.3477323
4	Ozone	Midwest	Bell et al.	59.86790627	19.89528218	99.51227099
4	Ozone	Midwest	Ito et al.	121.5007967	82.09672028	160.5816135
4	Ozone	Midwest	Jerrett et al.	117.2458985	39.47187561	194.5807124
4	Ozone	Northeast	Bell et al.	40.6506505	13.53706154	67.42908263
4	Ozone	Northeast	Ito et al.	82.23276079	55.67934853	108.4568654
4	Ozone	Northeast	Jerrett et al.	73.34129167	24.68729842	121.7350332
4	Ozone	South	Bell et al.	196.7020113	65.29631964	327.3157179
4	Ozone	South	Ito et al.	399.884405	269.902413	529.0844201
4	Ozone	South	Jerrett et al.	371.8579755	125.2623407	616.7755898
4	Ozone	West	Bell et al.	38.10279986	12.6545658	63.37307638
4	Ozone	West	Ito et al.	77.40253371	52.26816469	102.3613967
4	Ozone	West	Jerrett et al.	72.55791718	24.42912264	120.40766
4	PM2.5	Midwest	Krewski et al.	68.70637479	46.41928357	90.88808328
4	PM2.5	Midwest	Laden et al.	176.2832884	79.09638321	272.8137482
4	PM2.5	Northeast	Krewski et al.	207.5885091	140.2220763	274.6638654
4	PM2.5	Northeast	Laden et al.	532.8521473	238.8736708	825.3619478
4	PM2.5	South	Krewski et al.	-32.30618	-21.79045507	-42.8067857
4	PM2.5	South	Laden et al.	-84.01600075	-37.42860925	-130.946877
4	PM2.5	West	Krewski et al.	140.3984045	94.84301579	185.7506672
4	PM2.5	West	Laden et al.	361.1451521	161.9475101	559.2282314
5	Ozone	Midwest	Bell et al.	84.38890308	28.02851218	140.3490413
5	Ozone	Midwest	Ito et al.	171.4142373	115.7583287	226.675822
5	Ozone	Midwest	Jerrett et al.	163.3798978	55.0153625	271.0852892
5	Ozone	Northeast	Bell et al.	60.01714933	19.95834202	99.69312578
5	Ozone	Northeast	Ito et al.	121.6757979	82.27034223	160.7048327
5	Ozone	Northeast	Jerrett et al.	106.4988756	35.85521904	176.7380209
5	Ozone	South	Bell et al.	222.3247971	73.79822651	369.9710525
5	Ozone	South	Ito et al.	452.0094643	305.0689767	598.0805779
5	Ozone	South	Jerrett et al.	423.6345891	142.7378927	702.4861023
5	Ozone	West	Bell et al.	52.42880613	17.40490659	87.23809075
5	Ozone	West	Ito et al.	106.5765097	71.93753195	141.0035143
5	Ozone	West	Jerrett et al.	98.77514207	33.26070833	163.8915784
5	PM2.5	Midwest	Krewski et al.	348.5327854	235.4363056	461.1317751
5	PM2.5	Midwest	Laden et al.	894.6904464	401.1502306	1385.600814
5	PM2.5	Northeast	Krewski et al.	542.5496461	366.5228094	717.7768769
5	PM2.5	Northeast	Laden et al.	1392.469905	624.5355062	2155.831352
5	PM2.5	South	Krewski et al.	470.5846158	317.8956267	622.590227
5	PM2.5	South	Laden et al.	1211.049158	543.0871861	1875.227714
5	PM2.5	West	Krewski et al.	206.9667482	139.8036305	273.8381681
5	PM2.5	West	Laden et al.	532.5908694	238.7680273	824.9177647
6	Ozone	Midwest	Bell et al.	68.46922064	22.74528569	113.8512261
6	Ozone	Midwest	Ito et al.	139.036631	93.91103452	183.8252159
6	Ozone	Midwest	Jerrett et al.	136.4218746	45.93621835	226.3629993
6	Ozone	Northeast	Bell et al.	13.4172759	4.504292043	22.07473921
6	Ozone	Northeast	Ito et al.	26.79744083	18.29406495	35.05048151
6	Ozone	Northeast	Jerrett et al.	27.51704335	9.26724948	45.65045977
6	Ozone	South	Bell et al.	235.0986549	78.03635457	391.2381171
6	Ozone	South	Ito et al.	477.9992493	322.6016124	632.4853578
6	Ozone	South	Jerrett et al.	445.8023326	150.2218013	739.1730759
6	Ozone	West	Bell et al.	47.98475212	15.93280134	79.82746673
6	Ozone	West	Ito et al.	97.51225483	65.83249271	128.9855278
6	Ozone	West	Jerrett et al.	91.03180456	30.65303296	151.0447469
6	PM2.5	Midwest	Krewski et al.	752.733933	508.5229282	995.8271339
6	PM2.5	Midwest	Laden et al.	1931.574659	866.3939962	2990.253616
6	PM2.5	Northeast	Krewski et al.	818.0904503	552.7272055	1082.189648
6	PM2.5	Northeast	Laden et al.	2098.702448	941.7386575	3247.67613
6	PM2.5	South	Krewski et al.	981.2825537	662.9207505	1298.189286
6	PM2.5	South	Laden et al.	2523.52713	1131.892931	3906.708609
6	PM2.5	West	Krewski et al.	375.3436275	253.5546064	496.5900884
6	PM2.5	West	Laden et al.	965.2596545	432.8454509	1494.703911
