# Supplementary material for: Public Health and Climate Benefits and Trade‐Offs of U.S. Vehicle Electrification
Source: Geohealth. 2020 Oct 1;4(10):e2020GH000275. doi: 10.1029/2020GH000275 (PMC7567144; doi:10.1029/2020GH000275)
Supplement: Supplementary file 5 — Table S4 [file GH2-4-e2020GH000275-s005.csv]

State	Experiment	HIF Author	Population	Point_Estimate	Percentile_2.5	Percentile_97.5	Percent_of_Baseline	Region	Pollutant
Alabama	1	Krewski et al.	2965460.5	9.872925758	6.6701231	13.06077957	0.0195	South	PM2.5
Alabama	1	Jerrett et al.	2965460.5	6.839258194	2.301839113	11.35363293	0.123800002	South	Ozone
Alabama	1	Laden et al.	3285885.5	25.40480995	11.39731979	39.32142258	0.049699999	South	PM2.5
Alabama	1	Bell et al.	4894933.5	3.58621645	1.191375017	5.962970257	0.0074	South	Ozone
Alabama	1	Ito et al.	4894933.5	7.281909466	4.918682098	9.62731266	0.015	South	Ozone
Alabama	2	Laden et al.	3285885.5	31.3437233	14.05436802	48.53884125	0.061299998	South	PM2.5
Alabama	2	Bell et al.	4894933.5	2.137520313	0.710843861	3.550455093	0.0044	South	Ozone
Alabama	2	Krewski et al.	2965460.5	12.17805767	8.226475716	16.11214638	0.0241	South	PM2.5
Alabama	2	Ito et al.	4894933.5	4.333250523	2.930011511	5.722959995	0.0089	South	Ozone
Alabama	2	Jerrett et al.	2965460.5	4.00083065	1.346418619	6.642199039	0.072400004	South	Ozone
Alabama	3	Jerrett et al.	2965460.5	8.554544449	2.879300833	14.20034122	0.154899999	South	Ozone
Alabama	3	Krewski et al.	2965460.5	17.27339745	11.66909885	22.8522892	0.034200002	South	PM2.5
Alabama	3	Ito et al.	4894933.5	8.92941761	6.028705597	11.81096172	0.0184	South	Ozone
Alabama	3	Bell et al.	4894933.5	4.394386768	1.459174395	7.310167313	0.0091	South	Ozone
Alabama	3	Laden et al.	3285885.5	44.39365387	19.91059113	68.73178864	0.086900003	South	PM2.5
Alabama	4	Bell et al.	4894933.5	11.16361332	3.705040693	18.58036232	0.023	South	Ozone
Alabama	4	Laden et al.	3285885.5	-20.37243462	-9.11896801	-31.60359192	-0.039900001	South	PM2.5
Alabama	4	Ito et al.	4894933.5	22.7024498	15.31982803	30.04375458	0.046799999	South	Ozone
Alabama	4	Jerrett et al.	2965460.5	21.68551064	7.304859638	35.9683876	0.3926	South	Ozone
Alabama	4	Krewski et al.	2965460.5	-7.897388458	-5.33266592	-10.45281315	-0.0156	South	PM2.5
Alabama	5	Bell et al.	4894933.5	14.76929855	4.90144825	24.58289337	0.0305	South	Ozone
Alabama	5	Ito et al.	4894933.5	30.0375576	20.26852417	39.75296783	0.061999999	South	Ozone
Alabama	5	Jerrett et al.	2965460.5	28.88061523	9.732747078	47.88195038	0.522800028	South	Ozone
Alabama	5	Laden et al.	3285885.5	28.94981194	12.98329639	44.82354355	0.056699999	South	PM2.5
Alabama	5	Krewski et al.	2965460.5	11.24895668	7.59917593	14.88228607	0.022299999	South	PM2.5
Alabama	6	Laden et al.	3285885.5	127.3931961	57.13090134	197.2520599	0.249300003	South	PM2.5
Alabama	6	Krewski et al.	2965460.5	49.50153732	33.44025421	65.49066925	0.097999997	South	PM2.5
Alabama	6	Ito et al.	4894933.5	31.53119087	21.27430725	41.73376846	0.065099999	South	Ozone
Alabama	6	Jerrett et al.	2965460.5	30.23151398	10.1887455	50.1179924	0.547299981	South	Ozone
Alabama	6	Bell et al.	4894933.5	15.50134182	5.143883705	25.80387497	0.032000002	South	Ozone
Arizona	1	Laden et al.	4683864.5	-50.9253006	-22.80718422	-78.9574585	-0.094499998	West	PM2.5
Arizona	1	Ito et al.	7119364	0.125812858	0.091157705	0.154255897	0.0003	West	Ozone
Arizona	1	Krewski et al.	4200734	-19.75585938	-13.34169579	-26.1451683	-0.037099998	West	PM2.5
Arizona	1	Bell et al.	7119364	0.068988025	0.024417842	0.107209474	1.00E-04	West	Ozone
Arizona	1	Jerrett et al.	4200734	0.110179044	0.037154291	0.182549819	0.002	West	Ozone
Arizona	2	Jerrett et al.	4200734	0.000521699	0.000323094	0.000140385	0	West	Ozone
Arizona	2	Krewski et al.	4200734	-24.98003197	-16.86943817	-33.05947876	-0.0469	West	PM2.5
Arizona	2	Laden et al.	4683864.5	-64.41678619	-28.84728241	-99.88277435	-0.119499996	West	PM2.5
Arizona	2	Ito et al.	7119364	0.026913328	0.02453584	0.023148628	1.00E-04	West	Ozone
Arizona	2	Bell et al.	7119364	0.020488264	0.008350075	0.026346432	0	West	Ozone
Arizona	3	Bell et al.	7119364	2.210893393	0.734749913	3.674808025	0.0044	West	Ozone
Arizona	3	Jerrett et al.	4200734	4.074101448	1.371038437	6.764028072	0.075400002	West	Ozone
Arizona	3	Laden et al.	4683864.5	-20.35244751	-9.112674713	-31.56344032	-0.037799999	West	PM2.5
Arizona	3	Ito et al.	7119364	4.486712933	3.031733036	5.929642677	0.009	West	Ozone
Arizona	3	Krewski et al.	4200734	-7.904438019	-5.337787151	-10.46144009	-0.0148	West	PM2.5
Arizona	4	Laden et al.	4683864.5	-54.71748352	-24.50033951	-84.85499573	-0.101499997	West	PM2.5
Arizona	4	Krewski et al.	4200734	-21.23539162	-14.34017181	-28.10458183	-0.039900001	West	PM2.5
Arizona	4	Bell et al.	7119364	4.312425137	1.431710482	7.175064564	0.0087	West	Ozone
Arizona	4	Jerrett et al.	4200734	7.936219215	2.671298742	13.17336369	0.146799996	West	Ozone
Arizona	4	Ito et al.	7119364	8.765228271	5.916834354	11.595788	0.0176	West	Ozone
Arizona	5	Ito et al.	7119364	10.91553593	7.366867065	14.44341183	0.0219	West	Ozone
Arizona	5	Bell et al.	7119364	5.368655682	1.782012701	8.934251785	0.0108	West	Ozone
Arizona	5	Laden et al.	4683864.5	24.23684311	10.86618805	37.53824615	0.045000002	West	PM2.5
Arizona	5	Krewski et al.	4200734	9.405088425	6.353094578	12.44377708	0.0177	West	PM2.5
Arizona	5	Jerrett et al.	4200734	10.01215839	3.370332003	16.61785698	0.185200006	West	Ozone
Arizona	6	Bell et al.	7119364	5.785301208	1.920209169	9.628112793	0.0116	West	Ozone
Arizona	6	Ito et al.	7119364	11.76360703	7.938820839	15.56637955	0.023700001	West	Ozone
Arizona	6	Jerrett et al.	4200734	10.76856422	3.625151396	17.87235451	0.199200004	West	Ozone
Arizona	6	Krewski et al.	4200734	13.16033745	8.889405251	17.41296196	0.024700001	West	PM2.5
Arizona	6	Laden et al.	4683864.5	33.91100693	15.20092678	52.5303688	0.062899999	West	PM2.5
Arkansas	1	Ito et al.	3110277	3.419603348	2.311593056	4.517552376	0.0112	South	Ozone
Arkansas	1	Krewski et al.	1861686.5	7.273141861	4.91311121	9.622735023	0.0228	South	PM2.5
Arkansas	1	Laden et al.	2065422.125	18.72371101	8.395503998	28.99590492	0.057999998	South	PM2.5
Arkansas	1	Jerrett et al.	1861686.5	3.38483429	1.139087319	5.619649887	0.092399999	South	Ozone
Arkansas	1	Bell et al.	3110277	1.686107278	0.560569584	2.801424265	0.0055	South	Ozone
Arkansas	2	Bell et al.	3110277	1.271484852	0.423055023	2.110877752	0.0042	South	Ozone
Arkansas	2	Laden et al.	2065422.125	38.9227066	17.44878006	60.28931808	0.120499998	South	PM2.5
Arkansas	2	Jerrett et al.	1861686.5	2.589348793	0.871324122	4.299250126	0.070699997	South	Ozone
Arkansas	2	Krewski et al.	1861686.5	15.12723827	10.21816254	20.01509857	0.0473	South	PM2.5
Arkansas	2	Ito et al.	3110277	2.57554388	1.742393494	3.399806261	0.0084	South	Ozone
Arkansas	3	Krewski et al.	1861686.5	-4.837395668	-3.26700902	-6.401531696	-0.0151	South	PM2.5
Arkansas	3	Jerrett et al.	1861686.5	4.058078289	1.36581862	6.736579418	0.110699996	South	Ozone
Arkansas	3	Ito et al.	3110277	4.07195425	2.751087666	5.382265091	0.0133	South	Ozone
Arkansas	3	Bell et al.	3110277	2.006074429	0.666588306	3.334841013	0.0066	South	Ozone
Arkansas	3	Laden et al.	2065422.125	-12.45819473	-5.580774784	-19.31139374	-0.038600001	South	PM2.5
Arkansas	4	Krewski et al.	1861686.5	2.610980988	1.763979435	3.454022884	0.0082	South	PM2.5
Arkansas	4	Ito et al.	3110277	12.07519245	8.148283958	15.98026848	0.039500002	South	Ozone
Arkansas	4	Bell et al.	3110277	5.937613964	1.970567584	9.882582664	0.019400001	South	Ozone
Arkansas	4	Laden et al.	2065422.125	6.699899673	3.005827665	10.36984921	0.0207	South	PM2.5
Arkansas	4	Jerrett et al.	1861686.5	12.11261463	4.079248428	20.09502983	0.330500007	South	Ozone
Arkansas	5	Krewski et al.	1861686.5	12.95651436	8.751919746	17.14289665	0.040600002	South	PM2.5
Arkansas	5	Jerrett et al.	1861686.5	13.09357357	4.409983158	21.72063828	0.357300013	South	Ozone
Arkansas	5	Laden et al.	2065422.125	33.32943344	14.94167233	51.62452698	0.103200004	South	PM2.5
Arkansas	5	Ito et al.	3110277	13.06418324	8.814976692	17.29042244	0.0427	South	Ozone
Arkansas	5	Bell et al.	3110277	6.423153877	2.131542206	10.6915369	0.021	South	Ozone
Arkansas	6	Ito et al.	3110277	16.19267082	10.92565632	21.43146133	0.052900001	South	Ozone
Arkansas	6	Jerrett et al.	1861686.5	16.26017189	5.478154182	26.96557808	0.443599999	South	Ozone
Arkansas	6	Krewski et al.	1861686.5	29.3536911	19.82906723	38.83601379	0.091899998	South	PM2.5
Arkansas	6	Laden et al.	2065422.125	75.50415802	33.85688782	116.9215469	0.233799994	South	PM2.5
Arkansas	6	Bell et al.	3110277	7.961028576	2.641830683	13.25167751	0.026000001	South	Ozone
California	1	Ito et al.	38648124	10.64688492	7.213991165	14.03230476	0.0044	West	Ozone
California	1	Laden et al.	25530122	66.88951111	29.99992371	103.5608597	0.0264	West	PM2.5
California	1	Krewski et al.	22621804	26.0080204	17.56978989	34.40799332	0.0104	West	PM2.5
California	1	Bell et al.	38648124	5.268877029	1.755803347	8.73363018	0.0022	West	Ozone
California	1	Jerrett et al.	22621804	9.37462616	3.15451932	15.56561089	0.037599999	West	Ozone
California	2	Jerrett et al.	22621804	0.614976466	0.207443938	1.018612623	0.0025	West	Ozone
California	2	Krewski et al.	22621804	81.77407837	55.23711014	108.1961441	0.032600001	West	PM2.5
California	2	Ito et al.	38648124	0.446857721	0.333060414	0.529699385	0.0002	West	Ozone
California	2	Laden et al.	25530122	210.3345184	94.29337311	325.7911072	0.082999997	West	PM2.5
California	2	Bell et al.	38648124	0.255599022	0.092491172	0.387078404	1.00E-04	West	Ozone
California	3	Jerrett et al.	22621804	14.13128185	4.756250381	23.45796013	0.056699999	West	Ozone
California	3	Ito et al.	38648124	15.76697731	10.66955566	20.80713844	0.0066	West	Ozone
California	3	Laden et al.	25530122	328.4030762	147.2236481	508.670166	0.129600003	West	PM2.5
California	3	Krewski et al.	22621804	127.6949615	86.25589752	168.9545593	0.050900001	West	PM2.5
California	3	Bell et al.	38648124	7.787149429	2.591692209	12.92439651	0.0032	West	Ozone
California	4	Krewski et al.	22621804	79.52707672	53.72041321	105.2209473	0.0317	West	PM2.5
California	4	Laden et al.	25530122	204.5877686	91.72554016	316.8609619	0.080799997	West	PM2.5
California	4	Ito et al.	38648124	25.41793251	17.17832375	33.58635712	0.0106	West	Ozone
California	4	Jerrett et al.	22621804	23.19630051	7.808612347	38.49956894	0.093000002	West	Ozone
California	4	Bell et al.	38648124	12.52855873	4.16437912	20.82045555	0.0052	West	Ozone
California	5	Jerrett et al.	22621804	36.95526505	12.44200897	61.32740402	0.148200005	West	Ozone
California	5	Laden et al.	25530122	225.0774841	100.8942032	348.6558533	0.088799998	West	PM2.5
California	5	Krewski et al.	22621804	87.47064209	59.08388138	115.7355499	0.034899998	West	PM2.5
California	5	Ito et al.	38648124	40.88903809	27.60726738	54.08201981	0.017000001	West	Ozone
California	5	Bell et al.	38648124	20.1236496	6.68238306	33.47496796	0.0084	West	Ozone
California	6	Bell et al.	38648124	15.31641102	5.089548111	25.46084213	0.0064	West	Ozone
California	6	Jerrett et al.	22621804	28.36655617	9.550788879	47.07242203	0.113799997	West	Ozone
California	6	Krewski et al.	22621804	222.1026154	150.0391388	293.8423157	0.088600002	West	PM2.5
California	6	Ito et al.	38648124	31.08806419	21.00427055	41.09064865	0.0129	West	Ozone
California	6	Laden et al.	25530122	570.9017334	256.0274658	883.9667969	0.225299999	West	PM2.5
Colorado	1	Laden et al.	3545197.75	-3.83207655	-1.716378808	-5.940907955	-0.0116	West	PM2.5
Colorado	1	Jerrett et al.	3148141.25	3.379996777	1.137456656	5.61163187	0.090700001	West	Ozone
Colorado	1	Bell et al.	5297264.5	1.569504142	0.5217219	2.608100176	0.0052	West	Ozone
Colorado	1	Ito et al.	5297264.5	3.183899164	2.151922464	4.20683527	0.0107	West	Ozone
Colorado	1	Krewski et al.	3148141.25	-1.476132512	-0.996896267	-1.953492761	-0.0045	West	PM2.5
Colorado	2	Bell et al.	5297264.5	0.809069633	0.269410461	1.34212935	0.0027	West	Ozone
Colorado	2	Jerrett et al.	3148141.25	1.728703499	0.58168602	2.87040782	0.046399999	West	Ozone
Colorado	2	Ito et al.	5297264.5	1.636847258	1.108227253	2.158982992	0.0055	West	Ozone
Colorado	2	Laden et al.	3545197.75	8.811875343	3.950114489	13.64979172	0.026799999	West	PM2.5
Colorado	2	Krewski et al.	3148141.25	3.421801805	2.311336756	4.527493	0.0105	West	PM2.5
Colorado	3	Laden et al.	3545197.75	15.60047722	6.992093086	24.16949272	0.047400001	West	PM2.5
Colorado	3	Bell et al.	5297264.5	1.9103055	0.634999633	3.174467564	0.0064	West	Ozone
Colorado	3	Krewski et al.	3148141.25	6.051188946	4.08726263	8.006821632	0.0186	West	PM2.5
Colorado	3	Jerrett et al.	3148141.25	4.029661655	1.356187701	6.689737797	0.108099997	West	Ozone
Colorado	3	Ito et al.	5297264.5	3.875336885	2.619211674	5.120495796	0.013	West	Ozone
Colorado	4	Bell et al.	5297264.5	4.700204849	1.560448647	7.820278645	0.015699999	West	Ozone
Colorado	4	Jerrett et al.	3148141.25	10.02731323	3.376318455	16.63864326	0.26910001	West	Ozone
Colorado	4	Laden et al.	3545197.75	8.20088768	3.676695585	12.70174789	0.024900001	West	PM2.5
Colorado	4	Krewski et al.	3148141.25	3.187999725	2.153473139	4.218018055	0.0098	West	PM2.5
Colorado	4	Ito et al.	5297264.5	9.553459167	6.44889307	12.63860512	0.032000002	West	Ozone
Colorado	5	Laden et al.	3545197.75	21.86323929	9.800287247	33.86800003	0.066399999	West	PM2.5
Colorado	5	Jerrett et al.	3148141.25	11.11317825	3.742295504	18.43874168	0.298200011	West	Ozone
Colorado	5	Bell et al.	5297264.5	5.193738461	1.723880529	8.643522263	0.0174	West	Ozone
Colorado	5	Krewski et al.	3148141.25	8.481908798	5.729251385	11.22277832	0.0261	West	PM2.5
Colorado	5	Ito et al.	5297264.5	10.56057835	7.127011299	13.97431087	0.035300002	West	Ozone
Colorado	6	Laden et al.	3545197.75	49.56276321	22.21933174	76.76786804	0.1505	West	PM2.5
Colorado	6	Jerrett et al.	3148141.25	9.120102882	3.070608616	15.13447189	0.2447	West	Ozone
Colorado	6	Krewski et al.	3148141.25	19.21458054	12.97917557	25.42295074	0.059099998	West	PM2.5
Colorado	6	Bell et al.	5297264.5	4.272783279	1.418431044	7.109703541	0.0143	West	Ozone
Colorado	6	Ito et al.	5297264.5	8.685787201	5.862717152	11.49164581	0.029100001	West	Ozone
Connecticut	1	Jerrett et al.	2365758.25	4.766870022	1.604484797	7.912667274	0.153099999	Northeast	Ozone
Connecticut	1	Ito et al.	3784894	5.375961781	3.638987064	7.092424393	0.018200001	Northeast	Ozone
Connecticut	1	Krewski et al.	2365758.25	11.86533928	8.01491642	15.69902706	0.038199998	Northeast	PM2.5
Connecticut	1	Bell et al.	3784894	2.656344175	0.884337723	4.407461166	0.009	Northeast	Ozone
Connecticut	1	Laden et al.	2598378.5	30.40985489	13.63329029	47.10070419	0.0973	Northeast	PM2.5
Connecticut	2	Laden et al.	2598378.5	13.62570667	6.10736084	21.10879517	0.0436	Northeast	PM2.5
Connecticut	2	Krewski et al.	2365758.25	5.315900803	3.590661526	7.033807278	0.017100001	Northeast	PM2.5
Connecticut	2	Jerrett et al.	2365758.25	1.82994771	0.61581248	3.038228035	0.058800001	Northeast	Ozone
Connecticut	2	Bell et al.	3784894	1.023547053	0.343378544	1.68516016	0.0035	Northeast	Ozone
Connecticut	2	Ito et al.	3784894	2.0464921	1.396118522	2.67867589	0.0069	Northeast	Ozone
Connecticut	3	Krewski et al.	2365758.25	6.459719181	4.363247395	8.547296524	0.0208	Northeast	PM2.5
Connecticut	3	Jerrett et al.	2365758.25	2.329803944	0.784015477	3.868168831	0.0748	Northeast	Ozone
Connecticut	3	Laden et al.	2598378.5	16.5638752	7.424209118	25.66094017	0.052999999	Northeast	PM2.5
Connecticut	3	Ito et al.	3784894	2.61616087	1.776970863	3.439553976	0.0088	Northeast	Ozone
Connecticut	3	Bell et al.	3784894	1.299620032	0.434139758	2.148977518	0.0044	Northeast	Ozone
Connecticut	4	Jerrett et al.	2365758.25	4.866223335	1.637873769	8.077841759	0.156299993	Northeast	Ozone
Connecticut	4	Krewski et al.	2365758.25	12.02516842	8.122694969	15.91085052	0.038800001	Northeast	PM2.5
Connecticut	4	Ito et al.	3784894	5.472493649	3.701882362	7.224555492	0.0185	Northeast	Ozone
Connecticut	4	Bell et al.	3784894	2.70125556	0.898695946	4.48494482	0.0091	Northeast	Ozone
Connecticut	4	Laden et al.	2598378.5	30.82761765	13.8192358	47.75238037	0.0986	Northeast	PM2.5
Connecticut	5	Krewski et al.	2365758.25	34.79300308	23.50408936	46.031147	0.112199999	Northeast	PM2.5
Connecticut	5	Jerrett et al.	2365758.25	8.352279663	2.812276363	13.85940361	0.26820001	Northeast	Ozone
Connecticut	5	Laden et al.	2598378.5	89.18330383	39.99555206	138.0879059	0.285299987	Northeast	PM2.5
Connecticut	5	Bell et al.	3784894	4.649702072	1.545659184	7.726376057	0.015699999	Northeast	Ozone
Connecticut	5	Ito et al.	3784894	9.432024956	6.375043869	12.46208668	0.0319	Northeast	Ozone
Connecticut	6	Ito et al.	3784894	0.485937238	0.340068221	0.619296372	0.0016	Northeast	Ozone
Connecticut	6	Jerrett et al.	2365758.25	0.528040767	0.177755713	0.876401842	0.017000001	Northeast	Ozone
Connecticut	6	Bell et al.	3784894	0.252781957	0.086849429	0.405939937	0.0008	Northeast	Ozone
Connecticut	6	Laden et al.	2598378.5	125.0631332	56.10507584	193.5785522	0.400000006	Northeast	PM2.5
Connecticut	6	Krewski et al.	2365758.25	48.80967712	32.97545624	64.57025909	0.157299995	Northeast	PM2.5
D.C.	1	Bell et al.	172785.2813	0.02135024	0.007209716	0.034914777	0.0024	South	Ozone
D.C.	1	Krewski et al.	103438.5781	0.393868297	0.266042203	0.521149933	0.0436	South	PM2.5
D.C.	1	Ito et al.	172785.2813	0.042238623	0.029012734	0.054900028	0.0048	South	Ozone
D.C.	1	Laden et al.	118678.0234	1.015578747	0.455215126	1.573292732	0.111100003	South	PM2.5
D.C.	1	Jerrett et al.	103438.5781	0.033195157	0.011168446	0.055124894	0.043099999	South	Ozone
D.C.	2	Laden et al.	118678.0234	0.676583529	0.303235471	1.048242211	0.074000001	South	PM2.5
D.C.	2	Ito et al.	172785.2813	0.080222771	0.054659825	0.105138764	0.0092	South	Ozone
D.C.	2	Krewski et al.	103438.5781	0.262367368	0.177214429	0.347161621	0.029100001	South	PM2.5
D.C.	2	Bell et al.	172785.2813	0.040045653	0.013418304	0.066012211	0.0046	South	Ozone
D.C.	2	Jerrett et al.	103438.5781	0.061537396	0.020706668	0.102178454	0.079800002	South	Ozone
D.C.	3	Jerrett et al.	103438.5781	0.056790356	0.019108949	0.094298244	0.073700003	South	Ozone
D.C.	3	Laden et al.	118678.0234	2.063140154	0.925059021	3.195123911	0.225600004	South	PM2.5
D.C.	3	Ito et al.	172785.2813	0.074609153	0.050704546	0.098036297	0.0086	South	Ozone
D.C.	3	Krewski et al.	103438.5781	0.800419331	0.54069066	1.059004068	0.088699996	South	PM2.5
D.C.	3	Bell et al.	172785.2813	0.037094969	0.012398296	0.06130467	0.0043	South	Ozone
D.C.	4	Jerrett et al.	103438.5781	0.215496555	0.072560444	0.357580066	0.279599994	South	Ozone
D.C.	4	Laden et al.	118678.0234	1.387571335	0.622024179	2.149327755	0.151700005	South	PM2.5
D.C.	4	Bell et al.	172785.2813	0.14196606	0.04721133	0.23580952	0.0163	South	Ozone
D.C.	4	Krewski et al.	103438.5781	0.538203478	0.363544255	0.712109685	0.059599999	South	PM2.5
D.C.	4	Ito et al.	172785.2813	0.287801653	0.194601178	0.380105913	0.033	South	Ozone
D.C.	5	Krewski et al.	103438.5781	1.092632413	0.738122165	1.445544124	0.120999999	South	PM2.5
D.C.	5	Laden et al.	118678.0234	2.815635204	1.262746096	4.359502316	0.307900012	South	PM2.5
D.C.	5	Bell et al.	172785.2813	0.135309651	0.044987716	0.224803343	0.0155	South	Ozone
D.C.	5	Ito et al.	172785.2813	0.274402648	0.185500011	0.36248976	0.031500001	South	Ozone
D.C.	5	Jerrett et al.	103438.5781	0.20533739	0.069136687	0.340737522	0.266400009	South	Ozone
D.C.	6	Bell et al.	172785.2813	0.142237306	0.047328264	0.236126766	0.0163	South	Ozone
D.C.	6	Ito et al.	172785.2813	0.288098216	0.194911346	0.380283862	0.033100002	South	Ozone
D.C.	6	Laden et al.	118678.0234	5.343105316	2.398092747	8.266530991	0.584200025	South	PM2.5
D.C.	6	Krewski et al.	103438.5781	2.075188637	1.402130961	2.744974613	0.229900002	South	PM2.5
D.C.	6	Jerrett et al.	103438.5781	0.216089875	0.072760411	0.358563632	0.280299991	South	Ozone
Florida	1	Krewski et al.	12607642	-2.048487425	-1.381762743	-2.714190483	-0.0011	South	PM2.5
Florida	1	Ito et al.	19663812	13.91330624	9.408932686	18.37313652	0.008	South	Ozone
Florida	1	Bell et al.	19663812	6.864552021	2.283135414	11.40068722	0.004	South	Ozone
Florida	1	Laden et al.	13886354	-5.239866734	-2.334626913	-8.165786743	-0.0029	South	PM2.5
Florida	1	Jerrett et al.	12607642	12.9007206	4.342031956	21.41543198	0.072099999	South	Ozone
Florida	2	Krewski et al.	12607642	25.01960373	16.90184975	33.10076523	0.0137	South	PM2.5
Florida	2	Laden et al.	13886354	64.23713684	28.80876541	99.45982361	0.034899998	South	PM2.5
Florida	2	Bell et al.	19663812	5.153802395	1.714826584	8.556035995	0.003	South	Ozone
Florida	2	Jerrett et al.	12607642	9.789885521	3.294836044	16.2522316	0.054699998	South	Ozone
Florida	2	Ito et al.	19663812	10.43937492	7.062502861	13.7801075	0.006	South	Ozone
Florida	3	Bell et al.	19663812	7.03834486	2.340452194	11.69174862	0.0041	South	Ozone
Florida	3	Ito et al.	19663812	14.27016258	9.648262024	18.84827232	0.0082	South	Ozone
Florida	3	Jerrett et al.	12607642	13.27307987	4.466797829	22.03629303	0.074199997	South	Ozone
Florida	3	Laden et al.	13886354	158.0247498	70.83724213	244.7866211	0.085900001	South	PM2.5
Florida	3	Krewski et al.	12607642	61.52075958	41.55553055	81.40023041	0.0337	South	PM2.5
Florida	4	Ito et al.	19663812	59.73737335	40.31030655	79.05664825	0.034499999	South	Ozone
Florida	4	Laden et al.	13886354	-103.1989746	-46.22608948	-159.9784088	-0.0561	South	PM2.5
Florida	4	Krewski et al.	12607642	-40.18486404	-27.13905907	-53.17911148	-0.022	South	PM2.5
Florida	4	Bell et al.	19663812	29.37384987	9.748497963	48.89015579	0.016899999	South	Ozone
Florida	4	Jerrett et al.	12607642	53.47318268	18.00874329	88.71181488	0.298999995	South	Ozone
Florida	5	Ito et al.	19663812	57.53033829	38.82633209	76.12550354	0.033199999	South	Ozone
Florida	5	Jerrett et al.	12607642	51.82969284	17.45612907	85.98103333	0.289799988	South	Ozone
Florida	5	Bell et al.	19663812	28.29464149	9.39162159	47.08747864	0.0163	South	Ozone
Florida	5	Laden et al.	13886354	-70.8359375	-31.71757317	-109.8510361	-0.0385	South	PM2.5
Florida	5	Krewski et al.	12607642	-27.58125877	-18.62551308	-36.50317001	-0.0151	South	PM2.5
Florida	6	Krewski et al.	12607642	48.51611328	32.77398682	64.1880188	0.0266	South	PM2.5
Florida	6	Laden et al.	13886354	124.6078339	55.87760544	192.953537	0.067699999	South	PM2.5
Florida	6	Ito et al.	19663812	72.15815735	48.68687439	95.50391388	0.041700002	South	Ozone
Florida	6	Jerrett et al.	12607642	64.66352844	21.78309631	107.2489014	0.361499995	South	Ozone
Florida	6	Bell et al.	19663812	35.47577286	11.77240181	59.05222702	0.020500001	South	Ozone
Georgia	1	Laden et al.	6528976	8.106249809	3.636459589	12.54762173	0.0105	South	PM2.5
Georgia	1	Bell et al.	10010591	8.478983879	2.816864729	14.09809303	0.0116	South	Ozone
Georgia	1	Krewski et al.	5837859.5	3.144377232	2.124302626	4.159720898	0.0041	South	PM2.5
Georgia	1	Jerrett et al.	5837859.5	15.92598343	5.361439228	26.43158722	0.196899995	South	Ozone
Georgia	1	Ito et al.	10010591	17.21621323	11.62921906	22.7608242	0.023600001	South	Ozone
Georgia	2	Ito et al.	10010591	19.40960693	13.10301495	25.67586517	0.0266	South	Ozone
Georgia	2	Krewski et al.	5837859.5	47.01520538	31.75988388	62.20267868	0.0616	South	PM2.5
Georgia	2	Bell et al.	10010591	9.550358772	3.170896769	15.88894558	0.0131	South	Ozone
Georgia	2	Laden et al.	6528976	121.1388397	54.32062531	187.586792	0.156900004	South	PM2.5
Georgia	2	Jerrett et al.	5837859.5	17.99241447	6.057550907	29.85892868	0.222499996	South	Ozone
Georgia	3	Jerrett et al.	5837859.5	20.07978249	6.761144161	33.3188858	0.248300001	South	Ozone
Georgia	3	Laden et al.	6528976	113.4014893	50.84428406	175.628418	0.146899998	South	PM2.5
Georgia	3	Krewski et al.	5837859.5	44.02193451	29.73695183	58.2442627	0.057700001	South	PM2.5
Georgia	3	Bell et al.	10010591	10.6725111	3.54361105	17.75518608	0.0146	South	Ozone
Georgia	3	Ito et al.	10010591	21.68889809	14.64228058	28.68990707	0.0297	South	Ozone
Georgia	4	Jerrett et al.	5837859.5	42.93185425	14.46854782	71.17523956	0.530799985	South	Ozone
Georgia	4	Bell et al.	10010591	22.78259468	7.561342716	37.9180069	0.031199999	South	Ozone
Georgia	4	Krewski et al.	5837859.5	18.63043785	12.58554459	24.64822006	0.0244	South	PM2.5
Georgia	4	Ito et al.	10010591	46.32973862	31.26426697	61.31040955	0.063500002	South	Ozone
Georgia	4	Laden et al.	6528976	48.02721024	21.53794861	74.36521149	0.062199999	South	PM2.5
Georgia	5	Krewski et al.	5837859.5	24.27610016	16.39988136	32.11651611	0.031800002	South	PM2.5
Georgia	5	Laden et al.	6528976	62.56692505	28.06195259	96.86611938	0.081	South	PM2.5
Georgia	5	Jerrett et al.	5837859.5	52.56526947	17.72247505	87.11022949	0.649900019	South	Ozone
Georgia	5	Bell et al.	10010591	27.86434174	9.248532295	46.37275314	0.0381	South	Ozone
Georgia	5	Ito et al.	10010591	56.6580658	38.23649216	74.97354889	0.077600002	South	Ozone
Georgia	6	Bell et al.	10010591	29.69301796	9.854528427	49.42089462	0.040600002	South	Ozone
Georgia	6	Ito et al.	10010591	60.38552856	40.74808502	79.91368866	0.082699999	South	Ozone
Georgia	6	Jerrett et al.	5837859.5	55.90856934	18.85168266	92.64082336	0.691200018	South	Ozone
Georgia	6	Krewski et al.	5837859.5	96.56769562	65.23880768	127.7525253	0.126499996	South	PM2.5
Georgia	6	Laden et al.	6528976	248.620697	111.5226135	384.8683167	0.321999997	South	PM2.5
Idaho	1	Bell et al.	1631732.25	0.262999326	0.087572575	0.43629232	0.0023	West	Ozone
Idaho	1	Laden et al.	1047059.063	13.86136436	6.214283466	21.46941376	0.1109	West	PM2.5
Idaho	1	Krewski et al.	938338.0625	5.389585495	3.640607357	7.130960464	0.0436	West	PM2.5
Idaho	1	Ito et al.	1631732.25	0.532107413	0.360251099	0.701866686	0.0046	West	Ozone
Idaho	1	Jerrett et al.	938338.0625	0.502311349	0.169083565	0.833751261	0.037900001	West	Ozone
Idaho	2	Bell et al.	1631732.25	0.580806375	0.1929546	0.965707839	0.005	West	Ozone
Idaho	2	Krewski et al.	938338.0625	5.859250069	3.957814217	7.752464294	0.047400001	West	PM2.5
Idaho	2	Laden et al.	1047059.063	15.06233597	6.752364635	23.33072472	0.1206	West	PM2.5
Idaho	2	Jerrett et al.	938338.0625	1.131721616	0.380846113	1.878973961	0.085299999	West	Ozone
Idaho	2	Ito et al.	1631732.25	1.179292679	0.796593904	1.559084892	0.0102	West	Ozone
Idaho	3	Krewski et al.	938338.0625	3.997777462	2.700335503	5.28969574	0.032299999	West	PM2.5
Idaho	3	Jerrett et al.	938338.0625	2.123633385	0.714805543	3.525032043	0.159999996	West	Ozone
Idaho	3	Bell et al.	1631732.25	1.081356168	0.358981192	1.799301028	0.0093	West	Ozone
Idaho	3	Laden et al.	1047059.063	10.27661324	4.606285572	15.92018509	0.0823	West	PM2.5
Idaho	3	Ito et al.	1631732.25	2.198155642	1.483726621	2.908210993	0.018999999	West	Ozone
Idaho	4	Bell et al.	1631732.25	1.987885118	0.659698069	3.308834076	0.017100001	West	Ozone
Idaho	4	Krewski et al.	938338.0625	11.73089218	7.924666882	15.5200243	0.094800003	West	PM2.5
Idaho	4	Laden et al.	1047059.063	30.14417839	13.51840019	46.67471313	0.241300002	West	PM2.5
Idaho	4	Jerrett et al.	938338.0625	3.881178379	1.306960464	6.439575195	0.292499989	West	Ozone
Idaho	4	Ito et al.	1631732.25	4.043083191	2.728096247	5.350913048	0.034899998	West	Ozone
Idaho	5	Ito et al.	1631732.25	5.209447861	3.514917135	6.894940853	0.0449	West	Ozone
Idaho	5	Jerrett et al.	938338.0625	5.012610435	1.688432574	8.314528465	0.377700001	West	Ozone
Idaho	5	Krewski et al.	938338.0625	14.10698318	9.530063629	18.66310883	0.114	West	PM2.5
Idaho	5	Laden et al.	1047059.063	36.24284363	16.25527954	56.11130142	0.290100008	West	PM2.5
Idaho	5	Bell et al.	1631732.25	2.561141014	0.849891722	4.263249874	0.0221	West	Ozone
Idaho	6	Jerrett et al.	938338.0625	5.399188042	1.818811774	8.954939842	0.406899989	West	Ozone
Idaho	6	Bell et al.	1631732.25	2.763869524	0.917090356	4.601083755	0.023800001	West	Ozone
Idaho	6	Ito et al.	1631732.25	5.622516155	3.793313742	7.442257404	0.048500001	West	Ozone
Idaho	6	Krewski et al.	938338.0625	12.58608246	8.502326965	16.6515522	0.1017	West	PM2.5
Idaho	6	Laden et al.	1047059.063	32.33485031	14.50040627	50.06812668	0.2588	West	PM2.5
Illinois	1	Jerrett et al.	8048709	1.668546677	0.561753094	2.769000292	0.015	Midwest	Ozone
Illinois	1	Ito et al.	13376715	1.806160569	1.257258773	2.315038204	0.0018	Midwest	Ozone
Illinois	1	Laden et al.	8970091	24.45549774	10.96699715	37.86736679	0.022700001	Midwest	PM2.5
Illinois	1	Bell et al.	13376715	0.93190515	0.318637282	1.504266024	0.0009	Midwest	Ozone
Illinois	1	Krewski et al.	8048709	9.544400215	6.447571278	12.62735844	0.0089	Midwest	PM2.5
Illinois	2	Jerrett et al.	8048709	3.183219194	1.071382284	5.284211636	0.0287	Midwest	Ozone
Illinois	2	Ito et al.	13376715	2.779612064	1.939058781	3.554642916	0.0027	Midwest	Ozone
Illinois	2	Laden et al.	8970091	-55.44594574	-24.83126831	-85.9682312	-0.051399998	Midwest	PM2.5
Illinois	2	Krewski et al.	8048709	-21.55521393	-14.55679035	-28.52659988	-0.020199999	Midwest	PM2.5
Illinois	2	Bell et al.	13376715	1.438941479	0.492989033	2.317837715	0.0014	Midwest	Ozone
Illinois	3	Krewski et al.	8048709	57.47813416	38.82553482	76.04994965	0.053800002	Midwest	PM2.5
Illinois	3	Bell et al.	13376715	0.402223855	0.146306798	0.605347335	0.0004	Midwest	Ozone
Illinois	3	Ito et al.	13376715	0.696008921	0.522373676	0.817979634	0.0007	Midwest	Ozone
Illinois	3	Jerrett et al.	8048709	1.910459757	0.645118415	3.161026478	0.017200001	Midwest	Ozone
Illinois	3	Laden et al.	8970091	147.612915	66.17498779	228.6408691	0.136899993	Midwest	PM2.5
Illinois	4	Laden et al.	8970091	135.9448853	60.94391251	210.5692139	0.126100004	Midwest	PM2.5
Illinois	4	Ito et al.	13376715	14.93016624	10.11407375	19.6817646	0.0145	Midwest	Ozone
Illinois	4	Krewski et al.	8048709	52.94569016	35.76390839	70.05310059	0.0495	Midwest	PM2.5
Illinois	4	Bell et al.	13376715	7.386149883	2.460857153	12.24576092	0.0072	Midwest	Ozone
Illinois	4	Jerrett et al.	8048709	14.16663456	4.768655777	23.51416588	0.127800003	Midwest	Ozone
Illinois	5	Bell et al.	13376715	14.38814354	4.783447742	23.9060955	0.014	Midwest	Ozone
Illinois	5	Jerrett et al.	8048709	26.8893528	9.053525925	44.62059021	0.242500007	Midwest	Ozone
Illinois	5	Laden et al.	8970091	300.0232544	134.547821	464.5505066	0.278200001	Midwest	PM2.5
Illinois	5	Krewski et al.	8048709	116.8957291	78.9675293	154.6535492	0.109399997	Midwest	PM2.5
Illinois	5	Ito et al.	13376715	29.18180466	19.72587776	38.55251694	0.0283	Midwest	Ozone
Illinois	6	Krewski et al.	8048709	175.4483795	118.5322571	232.0992279	0.164100006	Midwest	PM2.5
Illinois	6	Laden et al.	8970091	450.1141968	201.9320526	696.6923218	0.417299986	Midwest	PM2.5
Illinois	6	Ito et al.	13376715	14.21549988	9.624552727	18.75014305	0.0138	Midwest	Ozone
Illinois	6	Jerrett et al.	8048709	14.95769501	5.038415909	24.81010056	0.134900004	Midwest	Ozone
Illinois	6	Bell et al.	13376715	7.02645731	2.339707613	11.65593624	0.0068	Midwest	Ozone
Indiana	1	Jerrett et al.	4148433.5	3.470924377	1.167912126	5.763302326	0.048999999	Midwest	Ozone
Indiana	1	Laden et al.	4598870	4.778273582	2.146368742	7.386499405	0.0075	Midwest	PM2.5
Indiana	1	Bell et al.	6961336.5	1.742647171	0.581479728	2.884801388	0.0029	Midwest	Ozone
Indiana	1	Ito et al.	6961336.5	3.514179468	2.384228945	4.62547493	0.0058	Midwest	Ozone
Indiana	1	Krewski et al.	4148433.5	1.855942369	1.254237175	2.454492807	0.0029	Midwest	PM2.5
Indiana	2	Jerrett et al.	4148433.5	7.764601231	2.613075495	12.89073753	0.1096	Midwest	Ozone
Indiana	2	Krewski et al.	4148433.5	-3.836821556	-2.590952873	-5.078018188	-0.0061	Midwest	PM2.5
Indiana	2	Bell et al.	6961336.5	3.822249651	1.272686481	6.340955734	0.0063	Midwest	Ozone
Indiana	2	Laden et al.	4598870	-9.850032806	-4.410180092	-15.27620029	-0.0155	Midwest	PM2.5
Indiana	2	Ito et al.	6961336.5	7.733644009	5.235726833	10.2012701	0.0128	Midwest	Ozone
Indiana	3	Krewski et al.	4148433.5	13.76267624	9.2959795	18.21050072	0.0219	Midwest	PM2.5
Indiana	3	Laden et al.	4598870	35.39022064	15.8618784	54.82906342	0.0557	Midwest	PM2.5
Indiana	3	Ito et al.	6961336.5	12.19962502	8.242570877	16.12479019	0.020199999	Midwest	Ozone
Indiana	3	Bell et al.	6961336.5	6.010543823	1.997281909	9.99141407	0.01	Midwest	Ozone
Indiana	3	Jerrett et al.	4148433.5	12.29301167	4.138053894	20.40386772	0.173500001	Midwest	Ozone
Indiana	4	Ito et al.	6961336.5	16.61920929	11.22163677	21.98000526	0.0276	Midwest	Ozone
Indiana	4	Bell et al.	6961336.5	8.180046082	2.716503382	13.606287	0.0136	Midwest	Ozone
Indiana	4	Jerrett et al.	4148433.5	16.59041595	5.58550024	27.53245163	0.234200001	Midwest	Ozone
Indiana	4	Laden et al.	4598870	10.59167385	4.750216484	16.39894295	0.0167	Midwest	PM2.5
Indiana	4	Krewski et al.	4148433.5	4.128047466	2.788693666	5.461349487	0.0066	Midwest	PM2.5
Indiana	5	Krewski et al.	4148433.5	37.77056503	25.51394653	49.97357559	0.059999999	Midwest	PM2.5
Indiana	5	Jerrett et al.	4148433.5	25.58028412	8.615653038	42.43416977	0.361000001	Midwest	Ozone
Indiana	5	Bell et al.	6961336.5	12.67591381	4.207991123	21.09219933	0.021	Midwest	Ozone
Indiana	5	Laden et al.	4598870	97.10443878	43.5360527	150.3933411	0.152700007	Midwest	PM2.5
Indiana	5	Ito et al.	6961336.5	25.76800919	17.39275551	34.09231949	0.042800002	Midwest	Ozone
Indiana	6	Ito et al.	6961336.5	16.66218185	11.25080585	22.03654289	0.0277	Midwest	Ozone
Indiana	6	Krewski et al.	4148433.5	98.1131897	66.28411102	129.7946472	0.155900002	Midwest	PM2.5
Indiana	6	Laden et al.	4598870	252.054306	113.0718384	390.1526489	0.396400005	Midwest	PM2.5
Indiana	6	Jerrett et al.	4148433.5	16.78524399	5.651562214	27.85347176	0.236900002	Midwest	Ozone
Indiana	6	Bell et al.	6961336.5	8.201366425	2.723617792	13.64157677	0.0136	Midwest	Ozone
Iowa	1	Bell et al.	3281907.25	-0.080897368	-0.025430078	-0.141740292	-0.0003	Midwest	Ozone
Iowa	1	Laden et al.	2170447	2.774454594	1.244451284	4.295136452	0.0094	Midwest	PM2.5
Iowa	1	Krewski et al.	1964330.75	1.083352923	0.731876731	1.433220506	0.0037	Midwest	PM2.5
Iowa	1	Ito et al.	3281907.25	-0.178017214	-0.11429242	-0.246998996	-0.0006	Midwest	Ozone
Iowa	1	Jerrett et al.	1964330.75	-0.187644124	-0.062991083	-0.312302828	-0.0058	Midwest	Ozone
Iowa	2	Jerrett et al.	1964330.75	1.892516494	0.636829853	3.142297029	0.058400001	Midwest	Ozone
Iowa	2	Bell et al.	3281907.25	0.953558445	0.317708939	1.580885291	0.0034	Midwest	Ozone
Iowa	2	Laden et al.	2170447	-4.105853558	-1.839133382	-6.364896297	-0.0139	Midwest	PM2.5
Iowa	2	Krewski et al.	1964330.75	-1.60184288	-1.081811666	-2.11981988	-0.0055	Midwest	PM2.5
Iowa	2	Ito et al.	3281907.25	1.927394748	1.305711865	2.540702581	0.0069	Midwest	Ozone
Iowa	3	Jerrett et al.	1964330.75	2.432339668	0.81849122	4.038552284	0.075099997	Midwest	Ozone
Iowa	3	Bell et al.	3281907.25	1.220653534	0.406369835	2.025347948	0.0044	Midwest	Ozone
Iowa	3	Ito et al.	3281907.25	2.470406771	1.672208667	3.259176254	0.0088	Midwest	Ozone
Iowa	3	Krewski et al.	1964330.75	13.33596611	9.008125305	17.64515686	0.045400001	Midwest	PM2.5
Iowa	3	Laden et al.	2170447	34.17216492	15.31867599	52.93260956	0.115500003	Midwest	PM2.5
Iowa	4	Krewski et al.	1964330.75	-3.434875011	-2.319123745	-4.546826839	-0.0117	Midwest	PM2.5
Iowa	4	Jerrett et al.	1964330.75	4.934812546	1.661044955	8.191279411	0.1523	Midwest	Ozone
Iowa	4	Bell et al.	3281907.25	2.488250017	0.826767027	4.13659811	0.0089	Midwest	Ozone
Iowa	4	Ito et al.	3281907.25	5.051062584	3.412425518	6.676753044	0.017999999	Midwest	Ozone
Iowa	4	Laden et al.	2170447	-8.808932304	-3.941107035	-13.67171001	-0.0298	Midwest	PM2.5
Iowa	5	Bell et al.	3281907.25	2.758951902	0.916253567	4.588921547	0.0098	Midwest	Ozone
Iowa	5	Krewski et al.	1964330.75	17.54838562	11.85380459	23.21816254	0.059700001	Midwest	PM2.5
Iowa	5	Laden et al.	2170447	44.95566177	20.1548233	69.62887573	0.151999995	Midwest	PM2.5
Iowa	5	Jerrett et al.	1964330.75	5.422156334	1.825187922	8.999708176	0.167300001	Midwest	Ozone
Iowa	5	Ito et al.	3281907.25	5.60494566	3.784729004	7.412608147	0.02	Midwest	Ozone
Iowa	6	Laden et al.	2170447	111.8827133	50.19132614	173.1801453	0.378199995	Midwest	PM2.5
Iowa	6	Krewski et al.	1964330.75	43.69747925	29.52159119	57.80757523	0.148699999	Midwest	PM2.5
Iowa	6	Bell et al.	3281907.25	4.309997559	1.430801511	7.171541691	0.0154	Midwest	Ozone
Iowa	6	Jerrett et al.	1964330.75	8.517549515	2.8679142	14.13369465	0.262800008	Midwest	Ozone
Iowa	6	Ito et al.	3281907.25	8.761279106	5.913742065	11.59138203	0.031300001	Midwest	Ozone
Kansas	1	Jerrett et al.	1642124.875	2.088566303	0.702869892	3.467471838	0.068000004	Midwest	Ozone
Kansas	1	Krewski et al.	1642124.875	-3.43100071	-2.317184448	-4.540380001	-0.0137	Midwest	PM2.5
Kansas	1	Laden et al.	1828710.875	-8.819172859	-3.950677156	-13.670434	-0.0348	Midwest	PM2.5
Kansas	1	Bell et al.	2819148.5	0.944866717	0.314768344	1.566702247	0.004	Midwest	Ozone
Kansas	1	Ito et al.	2819148.5	1.91026175	1.293914914	2.518494606	0.008	Midwest	Ozone
Kansas	2	Bell et al.	2819148.5	1.238181353	0.412103713	2.054942369	0.0052	Midwest	Ozone
Kansas	2	Ito et al.	2819148.5	2.506853819	1.69645679	3.308093071	0.0105	Midwest	Ozone
Kansas	2	Laden et al.	1828710.875	34.19600677	15.3315897	52.96187973	0.134900004	Midwest	PM2.5
Kansas	2	Jerrett et al.	1642124.875	2.745419025	0.924048007	4.557369232	0.089400001	Midwest	Ozone
Kansas	2	Krewski et al.	1642124.875	13.32126522	8.998500824	17.62512779	0.052999999	Midwest	PM2.5
Kansas	3	Krewski et al.	1642124.875	6.883518696	4.649866581	9.107345581	0.0274	Midwest	PM2.5
Kansas	3	Ito et al.	2819148.5	2.199865341	1.489705682	2.9010396	0.0092	Midwest	Ozone
Kansas	3	Jerrett et al.	1642124.875	2.377735376	0.800214946	3.94740653	0.077500001	Midwest	Ozone
Kansas	3	Bell et al.	2819148.5	1.087688684	0.362256825	1.803969741	0.0046	Midwest	Ozone
Kansas	3	Laden et al.	1828710.875	17.67512131	7.924969673	27.37330055	0.069700003	Midwest	PM2.5
Kansas	4	Laden et al.	1828710.875	-4.227940559	-1.889717102	-6.56827879	-0.0167	Midwest	PM2.5
Kansas	4	Jerrett et al.	1642124.875	7.308325291	2.460884333	12.12654781	0.238000005	Midwest	Ozone
Kansas	4	Bell et al.	2819148.5	3.306539774	1.09806025	5.499959469	0.0139	Midwest	Ozone
Kansas	4	Krewski et al.	1642124.875	-1.635898352	-1.104254484	-2.16597414	-0.0065	Midwest	PM2.5
Kansas	4	Ito et al.	2819148.5	6.717858791	4.53602314	8.884841919	0.028200001	Midwest	Ozone
Kansas	5	Bell et al.	2819148.5	4.064713001	1.349275589	6.763897896	0.017000001	Midwest	Ozone
Kansas	5	Jerrett et al.	1642124.875	8.961015701	3.017547131	14.86801338	0.291900009	Midwest	Ozone
Kansas	5	Laden et al.	1828710.875	50.40752029	22.60090828	78.06645966	0.198799998	Midwest	PM2.5
Kansas	5	Ito et al.	2819148.5	8.263607025	5.577414989	10.93375206	0.034600001	Midwest	Ozone
Kansas	5	Krewski et al.	1642124.875	19.63993835	13.26688957	25.98497963	0.078199998	Midwest	PM2.5
Kansas	6	Laden et al.	1828710.875	64.89711761	29.10148621	100.4929962	0.256000012	Midwest	PM2.5
Kansas	6	Bell et al.	2819148.5	4.70890522	1.563149929	7.835690975	0.0197	Midwest	Ozone
Kansas	6	Krewski et al.	1642124.875	25.28498459	17.08068657	33.45272827	0.100599997	Midwest	PM2.5
Kansas	6	Ito et al.	2819148.5	9.572920799	6.46126461	12.66584969	0.040100001	Midwest	Ozone
Kansas	6	Jerrett et al.	1642124.875	10.3180275	3.475026608	17.11702728	0.336100012	Midwest	Ozone
Kentucky	1	Bell et al.	4287202	2.320222139	0.771695912	3.853463411	0.0056	South	Ozone
Kentucky	1	Laden et al.	2883469	60.49015045	27.11842346	93.69239807	0.137799993	South	PM2.5
Kentucky	1	Krewski et al.	2609655.25	23.52694321	15.89215469	31.12859726	0.054200001	South	PM2.5
Kentucky	1	Ito et al.	4287202	4.702752113	3.18023634	6.210234642	0.0114	South	Ozone
Kentucky	1	Jerrett et al.	2609655.25	5.137693882	1.728953123	8.52991581	0.097499996	South	Ozone
Kentucky	2	Bell et al.	4287202	2.624477863	0.872775257	4.359349728	0.0064	South	Ozone
Kentucky	2	Ito et al.	4287202	5.320527077	3.597532749	7.026963234	0.0129	South	Ozone
Kentucky	2	Krewski et al.	2609655.25	-2.39859724	-1.619729161	-3.174556017	-0.0055	South	PM2.5
Kentucky	2	Jerrett et al.	2609655.25	5.789703846	1.948490739	9.611828804	0.109899998	South	Ozone
Kentucky	2	Laden et al.	2883469	-6.180148125	-2.766984463	-9.584905624	-0.0141	South	PM2.5
Kentucky	3	Jerrett et al.	2609655.25	7.802786827	2.626259327	12.95249748	0.148000002	South	Ozone
Kentucky	3	Laden et al.	2883469	46.51637268	20.85297394	72.05151367	0.105999999	South	PM2.5
Kentucky	3	Bell et al.	4287202	3.561458588	1.182854772	5.923285484	0.0087	South	Ozone
Kentucky	3	Krewski et al.	2609655.25	18.09375572	12.22198868	23.9401474	0.041700002	South	PM2.5
Kentucky	3	Ito et al.	4287202	7.234456062	4.885408401	9.566962242	0.0176	South	Ozone
Kentucky	4	Ito et al.	4287202	15.44767761	10.426157	20.43925095	0.037599999	South	Ozone
Kentucky	4	Laden et al.	2883469	23.15514374	10.38176155	35.8610878	0.0528	South	PM2.5
Kentucky	4	Jerrett et al.	2609655.25	16.78561401	5.652885914	27.84819984	0.318399996	South	Ozone
Kentucky	4	Krewski et al.	2609655.25	9.003987312	6.082221031	11.91293335	0.0207	South	PM2.5
Kentucky	4	Bell et al.	4287202	7.598359108	2.522251129	12.64413738	0.0185	South	Ozone
Kentucky	5	Bell et al.	4287202	10.77350426	3.575502157	17.93141556	0.0262	South	Ozone
Kentucky	5	Laden et al.	2883469	71.87586975	32.22652054	111.3146591	0.163800001	South	PM2.5
Kentucky	5	Ito et al.	4287202	21.90976906	14.78463554	28.99528122	0.053300001	South	Ozone
Kentucky	5	Jerrett et al.	2609655.25	23.72474289	7.993139267	39.34410858	0.450100005	South	Ozone
Kentucky	5	Krewski et al.	2609655.25	27.96631813	18.8914032	37.00135422	0.064400002	South	PM2.5
Kentucky	6	Laden et al.	2883469	159.882019	71.71635437	247.5036011	0.364300013	South	PM2.5
Kentucky	6	Krewski et al.	2609655.25	62.2220192	42.03553009	82.31580353	0.143199995	South	PM2.5
Kentucky	6	Ito et al.	4287202	16.04325676	10.82870293	21.22615433	0.039000001	South	Ozone
Kentucky	6	Bell et al.	4287202	7.891963005	2.61984992	13.13201809	0.019200001	South	Ozone
Kentucky	6	Jerrett et al.	2609655.25	17.51645088	5.899553776	29.0580349	0.332300007	South	Ozone
Louisiana	1	Bell et al.	4485970.5	0.911469519	0.304656446	1.506246924	0.0023	South	Ozone
Louisiana	1	Jerrett et al.	2632219.75	1.66224122	0.559620917	2.758584976	0.0394	South	Ozone
Louisiana	1	Laden et al.	2957021.25	45.99067307	20.62573433	71.20823669	0.108000003	South	PM2.5
Louisiana	1	Ito et al.	4485970.5	1.833074808	1.245835423	2.408498526	0.0046	South	Ozone
Louisiana	1	Krewski et al.	2632219.75	17.81428909	12.03435802	23.56816864	0.042399999	South	PM2.5
Louisiana	2	Jerrett et al.	2632219.75	-0.122106925	-0.040996864	-0.203196451	-0.0029	South	Ozone
Louisiana	2	Bell et al.	4485970.5	-0.075959936	-0.022713095	-0.138923854	-0.0002	South	Ozone
Louisiana	2	Krewski et al.	2632219.75	27.08817482	18.29794312	35.84003067	0.064499997	South	PM2.5
Louisiana	2	Ito et al.	4485970.5	-0.178256303	-0.110009812	-0.256020308	-0.0004	South	Ozone
Louisiana	2	Laden et al.	2957021.25	69.79870605	31.29321861	108.1045532	0.163900003	South	PM2.5
Louisiana	3	Bell et al.	4485970.5	1.055441499	0.352756739	1.74427259	0.0026	South	Ozone
Louisiana	3	Jerrett et al.	2632219.75	1.941326141	0.653403044	3.222608089	0.046	South	Ozone
Louisiana	3	Laden et al.	2957021.25	59.44869614	26.66003799	92.05001831	0.139599994	South	PM2.5
Louisiana	3	Krewski et al.	2632219.75	23.02795601	15.55624866	30.46614265	0.0548	South	PM2.5
Louisiana	3	Ito et al.	4485970.5	2.122817039	1.442671537	2.789355278	0.0053	South	Ozone
Louisiana	4	Laden et al.	2957021.25	40.87485123	18.32307625	63.31594849	0.096000001	South	PM2.5
Louisiana	4	Jerrett et al.	2632219.75	8.802176476	2.963437557	14.60752964	0.208700001	South	Ozone
Louisiana	4	Ito et al.	4485970.5	9.934360504	6.707930565	13.13876343	0.024700001	South	Ozone
Louisiana	4	Krewski et al.	2632219.75	15.84674644	10.70406437	20.96730995	0.037700001	South	PM2.5
Louisiana	4	Bell et al.	4485970.5	4.889780998	1.623850226	8.133377075	0.0121	South	Ozone
Louisiana	5	Laden et al.	2957021.25	54.11286163	24.26291466	83.80267334	0.127100006	South	PM2.5
Louisiana	5	Krewski et al.	2632219.75	20.99589539	14.18293762	27.77883148	0.050000001	South	PM2.5
Louisiana	5	Jerrett et al.	2632219.75	10.19569492	3.432808161	16.91907692	0.241799995	South	Ozone
Louisiana	5	Bell et al.	4485970.5	5.662389755	1.88060689	9.417585373	0.0141	South	Ozone
Louisiana	5	Ito et al.	4485970.5	11.50231838	7.767398357	15.2110157	0.0286	South	Ozone
Louisiana	6	Bell et al.	4485970.5	6.6274333	2.200285435	11.02679634	0.0165	South	Ozone
Louisiana	6	Jerrett et al.	2632219.75	11.87256145	3.997947454	19.69901848	0.281500012	South	Ozone
Louisiana	6	Laden et al.	2957021.25	99.2490387	44.50507736	153.6889954	0.233099997	South	PM2.5
Louisiana	6	Krewski et al.	2632219.75	38.50821304	26.01324272	50.94756699	0.091600001	South	PM2.5
Louisiana	6	Ito et al.	4485970.5	13.47059917	9.093123436	17.82064629	0.033500001	South	Ozone
Maine	1	Ito et al.	1329682.75	0.174872309	0.120840117	0.225875407	0.0014	Northeast	Ozone
Maine	1	Bell et al.	1329682.75	0.089216657	0.030298918	0.145041645	0.0007	Northeast	Ozone
Maine	1	Laden et al.	953917.5625	-1.629281402	-0.729879141	-2.525454283	-0.0121	Northeast	PM2.5
Maine	1	Jerrett et al.	876590.5625	0.167690024	0.056446403	0.278336376	0.0115	Northeast	Ozone
Maine	1	Krewski et al.	876590.5625	-0.635111511	-0.428935647	-0.840463042	-0.0048	Northeast	PM2.5
Maine	2	Ito et al.	1329682.75	0.977896512	0.661883235	1.29022789	0.0077	Northeast	Ozone
Maine	2	Bell et al.	1329682.75	0.483130574	0.160827786	0.801687777	0.0038	Northeast	Ozone
Maine	2	Jerrett et al.	876590.5625	0.950647056	0.319892675	1.578430772	0.064999998	Northeast	Ozone
Maine	2	Laden et al.	953917.5625	-1.663206577	-0.745159268	-2.577754021	-0.0124	Northeast	PM2.5
Maine	2	Krewski et al.	876590.5625	-0.6476928	-0.437443823	-0.857090771	-0.0049	Northeast	PM2.5
Maine	3	Bell et al.	1329682.75	0.546600878	0.181747928	0.908050001	0.0043	Northeast	Ozone
Maine	3	Jerrett et al.	876590.5625	1.075566769	0.361924052	1.785865545	0.0735	Northeast	Ozone
Maine	3	Laden et al.	953917.5625	1.890602112	0.847380757	2.929008722	0.0141	Northeast	PM2.5
Maine	3	Krewski et al.	876590.5625	0.73740983	0.498083979	0.975722432	0.0055	Northeast	PM2.5
Maine	3	Ito et al.	1329682.75	1.10834825	0.749317944	1.464028239	0.0087	Northeast	Ozone
Maine	4	Laden et al.	953917.5625	4.985466957	2.234283686	7.724528313	0.0372	Northeast	PM2.5
Maine	4	Ito et al.	1329682.75	1.816202044	1.227092624	2.400568247	0.0143	Northeast	Ozone
Maine	4	Krewski et al.	876590.5625	1.944984555	1.313709497	2.573617697	0.0146	Northeast	PM2.5
Maine	4	Jerrett et al.	876590.5625	1.753577232	0.590168774	2.911154032	0.119900003	Northeast	Ozone
Maine	4	Bell et al.	1329682.75	0.89480108	0.297336549	1.487452865	0.0071	Northeast	Ozone
Maine	5	Jerrett et al.	876590.5625	3.273209333	1.101947904	5.432238102	0.223700002	Northeast	Ozone
Maine	5	Bell et al.	1329682.75	1.662782192	0.551966608	2.766917229	0.0131	Northeast	Ozone
Maine	5	Ito et al.	1329682.75	3.380378485	2.281576157	4.472584248	0.026699999	Northeast	Ozone
Maine	5	Krewski et al.	876590.5625	5.510007858	3.721831799	7.290529728	0.0414	Northeast	PM2.5
Maine	5	Laden et al.	953917.5625	14.12217331	6.330322266	21.8764267	0.105300002	Northeast	PM2.5
Maine	6	Bell et al.	1329682.75	1.164194107	0.386722982	1.935926914	0.0092	Northeast	Ozone
Maine	6	Laden et al.	953917.5625	19.19639206	8.605988503	29.73294258	0.143099993	Northeast	PM2.5
Maine	6	Ito et al.	1329682.75	2.364245415	1.596828938	3.126006126	0.0186	Northeast	Ozone
Maine	6	Jerrett et al.	876590.5625	2.296237946	0.772871196	3.811698675	0.156900004	Northeast	Ozone
Maine	6	Krewski et al.	876590.5625	7.490719795	5.059889793	9.910995483	0.056200001	Northeast	PM2.5
Maryland	1	Krewski et al.	3951172.5	22.88710403	15.46016312	30.28159904	0.0495	South	PM2.5
Maryland	1	Laden et al.	4422833	58.83308411	26.37712479	91.1203537	0.1259	South	PM2.5
Maryland	1	Jerrett et al.	3951172.5	1.186547279	0.399252981	1.970212817	0.028200001	South	Ozone
Maryland	1	Bell et al.	6496064	0.677049041	0.230638131	1.09715569	0.0015	South	Ozone
Maryland	1	Ito et al.	6496064	1.320333481	0.915401459	1.699481845	0.003	South	Ozone
Maryland	2	Krewski et al.	3951172.5	10.19004631	6.883048534	13.48288059	0.022	South	PM2.5
Maryland	2	Bell et al.	6496064	1.766300082	0.592818141	2.906749487	0.004	South	Ozone
Maryland	2	Laden et al.	4422833	26.19910431	11.74388218	40.5845108	0.0561	South	PM2.5
Maryland	2	Ito et al.	6496064	3.529155016	2.408643007	4.617352962	0.008	South	Ozone
Maryland	2	Jerrett et al.	3951172.5	2.951987743	0.993370414	4.901277065	0.070100002	South	Ozone
Maryland	3	Ito et al.	6496064	-0.536094844	-0.336181551	-0.759491742	-0.0012	South	Ozone
Maryland	3	Laden et al.	4422833	99.67227173	44.68998337	154.3612213	0.213300005	South	PM2.5
Maryland	3	Krewski et al.	3951172.5	38.73930359	26.16869354	51.25461578	0.083800003	South	PM2.5
Maryland	3	Jerrett et al.	3951172.5	-0.341555864	-0.114796914	-0.567782998	-0.0081	South	Ozone
Maryland	3	Bell et al.	6496064	-0.234507725	-0.071609467	-0.421421826	-0.0005	South	Ozone
Maryland	4	Laden et al.	4422833	50.77309799	22.76131248	78.64468384	0.1087	South	PM2.5
Maryland	4	Jerrett et al.	3951172.5	8.725251198	2.937430143	14.4804039	0.207200006	South	Ozone
Maryland	4	Ito et al.	6496064	10.77181244	7.293968201	14.20608521	0.0243	South	Ozone
Maryland	4	Bell et al.	6496064	5.325391293	1.773508549	8.832948685	0.012	South	Ozone
Maryland	4	Krewski et al.	3951172.5	19.74559212	13.33778477	26.12569618	0.0427	South	PM2.5
Maryland	5	Bell et al.	6496064	6.841136456	2.275010347	11.36347771	0.0154	South	Ozone
Maryland	5	Ito et al.	6496064	13.86903477	9.377614021	18.31736183	0.031300001	South	Ozone
Maryland	5	Krewski et al.	3951172.5	54.43878937	36.77606964	72.02165222	0.117799997	South	PM2.5
Maryland	5	Jerrett et al.	3951172.5	11.19591141	3.769752741	18.57798004	0.265799999	South	Ozone
Maryland	5	Laden et al.	4422833	139.9809875	62.77981186	216.7296906	0.299499989	South	PM2.5
Maryland	6	Jerrett et al.	3951172.5	9.721500397	3.272921562	16.13330841	0.230800003	South	Ozone
Maryland	6	Bell et al.	6496064	5.980750561	1.991135597	9.923117638	0.0135	South	Ozone
Maryland	6	Ito et al.	6496064	12.1034584	8.193043709	15.96746826	0.0273	South	Ozone
Maryland	6	Krewski et al.	3951172.5	100.8980255	68.17290497	133.464386	0.2183	South	PM2.5
Maryland	6	Laden et al.	4422833	259.2658081	116.3614349	401.1282043	0.554799974	South	PM2.5
Massachusetts	1	Bell et al.	6211993	1.70248723	0.569690466	2.810260296	0.0035	Northeast	Ozone
Massachusetts	1	Laden et al.	4288966	25.27177048	11.32750797	39.150383	0.0493	Northeast	PM2.5
Massachusetts	1	Ito et al.	6211993	3.41785717	2.325561762	4.48561573	0.007	Northeast	Ozone
Massachusetts	1	Krewski et al.	3846017	9.830298424	6.639956951	13.00706863	0.019400001	Northeast	PM2.5
Massachusetts	1	Jerrett et al.	3846017	3.171838999	1.067479253	5.265680313	0.0616	Northeast	Ozone
Massachusetts	2	Krewski et al.	3846017	-5.57531786	-3.765434265	-7.377938747	-0.011	Northeast	PM2.5
Massachusetts	2	Laden et al.	4288966	-14.33720398	-6.422939301	-22.2225132	-0.028000001	Northeast	PM2.5
Massachusetts	2	Ito et al.	6211993	-0.477126837	-0.299003899	-0.676377833	-0.001	Northeast	Ozone
Massachusetts	2	Jerrett et al.	3846017	-0.278657615	-0.093608633	-0.463460863	-0.0054	Northeast	Ozone
Massachusetts	2	Bell et al.	6211993	-0.208492547	-0.063618749	-0.3749291	-0.0004	Northeast	Ozone
Massachusetts	3	Laden et al.	4288966	21.33244514	9.562000275	33.046978	0.0416	Northeast	PM2.5
Massachusetts	3	Bell et al.	6211993	0.021073282	0.01106723	0.01468873	0	Northeast	Ozone
Massachusetts	3	Krewski et al.	3846017	8.288928032	5.598854065	10.96753311	0.0163	Northeast	PM2.5
Massachusetts	3	Ito et al.	6211993	0.004069597	0.019507334	-0.027411848	0	Northeast	Ozone
Massachusetts	3	Jerrett et al.	3846017	0.133209094	0.045141205	0.219622016	0.0026	Northeast	Ozone
Massachusetts	4	Laden et al.	4288966	26.27395058	11.77569389	40.70644379	0.0513	Northeast	PM2.5
Massachusetts	4	Jerrett et al.	3846017	7.86632967	2.647728443	13.05757999	0.152700007	Northeast	Ozone
Massachusetts	4	Ito et al.	6211993	8.771505356	5.929401875	11.58778191	0.017999999	Northeast	Ozone
Massachusetts	4	Krewski et al.	3846017	10.23036957	6.910048485	13.53669357	0.020199999	Northeast	PM2.5
Massachusetts	4	Bell et al.	6211993	4.324994564	1.437910199	7.185847282	0.0089	Northeast	Ozone
Massachusetts	5	Laden et al.	4288966	120.9613419	54.23916626	187.3181915	0.236100003	Northeast	PM2.5
Massachusetts	5	Krewski et al.	3846017	47.0647049	31.79307938	62.26865768	0.092799999	Northeast	PM2.5
Massachusetts	5	Ito et al.	6211993	12.32038689	8.323246956	16.2861824	0.0253	Northeast	Ozone
Massachusetts	5	Jerrett et al.	3846017	11.03606892	3.715334654	18.31568146	0.214300007	Northeast	Ozone
Massachusetts	5	Bell et al.	6211993	6.068998337	2.016482353	10.08969593	0.0124	Northeast	Ozone
Massachusetts	6	Jerrett et al.	3846017	3.923635483	1.32054317	6.513529778	0.076200001	Northeast	Ozone
Massachusetts	6	Ito et al.	6211993	4.291245461	2.910961628	5.649185658	0.0088	Northeast	Ozone
Massachusetts	6	Bell et al.	6211993	2.127442122	0.709757805	3.522377968	0.0044	Northeast	Ozone
Massachusetts	6	Krewski et al.	3846017	57.69042587	38.97213364	76.32463074	0.113700002	Northeast	PM2.5
Massachusetts	6	Laden et al.	4288966	148.2219238	66.47158051	229.5032959	0.289299995	Northeast	PM2.5
Michigan	1	Bell et al.	10179497	3.893198013	1.297801256	6.451189518	0.0043	Midwest	Ozone
Michigan	1	Krewski et al.	6217921.5	-22.62943459	-15.28278923	-29.94715309	-0.0243	Midwest	PM2.5
Michigan	1	Jerrett et al.	6217921.5	6.998184681	2.355343819	11.617383	0.074100003	Midwest	Ozone
Michigan	1	Laden et al.	6847866.5	-58.22648621	-26.08065224	-90.26528168	-0.061900001	Midwest	PM2.5
Michigan	1	Ito et al.	10179497	7.86298418	5.329463959	10.35979557	0.0088	Midwest	Ozone
Michigan	2	Laden et al.	6847866.5	-12.64060688	-5.657047272	-19.61290169	-0.0134	Midwest	PM2.5
Michigan	2	Ito et al.	10179497	11.517272	7.795228004	15.19614887	0.0129	Midwest	Ozone
Michigan	2	Krewski et al.	6217921.5	-4.891869068	-3.30305934	-6.475056648	-0.0052	Midwest	PM2.5
Michigan	2	Bell et al.	10179497	5.689934254	1.894072056	9.441839218	0.0064	Midwest	Ozone
Michigan	2	Jerrett et al.	6217921.5	10.19474506	3.431127548	16.92418289	0.107900001	Midwest	Ozone
Michigan	3	Ito et al.	10179497	4.865671635	3.308397055	6.390218735	0.0054	Midwest	Ozone
Michigan	3	Krewski et al.	6217921.5	25.17555618	17.00499916	33.31136322	0.027000001	Midwest	PM2.5
Michigan	3	Jerrett et al.	6217921.5	4.360325813	1.467299819	7.23953104	0.046100002	Midwest	Ozone
Michigan	3	Bell et al.	10179497	2.421074867	0.809602857	3.9991467	0.0027	Midwest	Ozone
Michigan	3	Laden et al.	6847866.5	64.68392181	28.99286842	100.2076263	0.068800002	Midwest	PM2.5
Michigan	4	Ito et al.	10179497	19.39622688	13.1051178	25.63639259	0.0217	Midwest	Ozone
Michigan	4	Laden et al.	6847866.5	75.29266357	33.74929428	116.6380005	0.079999998	Midwest	PM2.5
Michigan	4	Bell et al.	10179497	9.556444168	3.175627708	15.88552952	0.0107	Midwest	Ozone
Michigan	4	Krewski et al.	6217921.5	29.31280708	19.79970551	38.78528214	0.031399999	Midwest	PM2.5
Michigan	4	Jerrett et al.	6217921.5	17.26890945	5.813357353	28.66120148	0.182699993	Midwest	Ozone
Michigan	5	Bell et al.	10179497	13.39552879	4.449053764	22.278759	0.015	Midwest	Ozone
Michigan	5	Krewski et al.	6217921.5	50.93801498	34.40759659	67.39704895	0.0546	Midwest	PM2.5
Michigan	5	Ito et al.	10179497	27.21024513	18.37515068	35.98303223	0.030400001	Midwest	Ozone
Michigan	5	Jerrett et al.	6217921.5	23.99147797	8.078414917	39.80892944	0.253899992	Midwest	Ozone
Michigan	5	Laden et al.	6847866.5	130.8369751	58.65277481	202.6617279	0.1391	Midwest	PM2.5
Michigan	6	Jerrett et al.	6217921.5	13.48023415	4.537280083	22.37645721	0.142700002	Midwest	Ozone
Michigan	6	Krewski et al.	6217921.5	81.08049011	54.77254105	107.2707443	0.086999997	Midwest	PM2.5
Michigan	6	Laden et al.	6847866.5	208.169693	93.35211182	322.3375244	0.221300006	Midwest	PM2.5
Michigan	6	Ito et al.	10179497	14.93916702	10.09934807	19.73435211	0.0167	Midwest	Ozone
Michigan	6	Bell et al.	10179497	7.366899014	2.44940567	12.23902798	0.0082	Midwest	Ozone
Minnesota	1	Jerrett et al.	3143950.5	-0.72214967	-0.242819935	-1.199940324	-0.0196	Midwest	Ozone
Minnesota	1	Ito et al.	5205735	-0.909218371	-0.604888976	-1.220173836	-0.0025	Midwest	Ozone
Minnesota	1	Bell et al.	5205735	-0.437239558	-0.143007278	-0.73826319	-0.0012	Midwest	Ozone
Minnesota	1	Laden et al.	3494158.5	-23.39751816	-10.48181152	-36.26615143	-0.0594	Midwest	PM2.5
Minnesota	1	Krewski et al.	3143950.5	-9.113453865	-6.154998779	-12.06005478	-0.0233	Midwest	PM2.5
Minnesota	2	Bell et al.	5205735	-0.781652987	-0.257447153	-1.310827136	-0.0021	Midwest	Ozone
Minnesota	2	Ito et al.	5205735	-1.608354449	-1.07721889	-2.144325972	-0.0043	Midwest	Ozone
Minnesota	2	Jerrett et al.	3143950.5	-1.310549378	-0.440557688	-2.178179264	-0.035500001	Midwest	Ozone
Minnesota	2	Laden et al.	3494158.5	-11.81899643	-5.295043468	-18.31850815	-0.029999999	Midwest	PM2.5
Minnesota	2	Krewski et al.	3143950.5	-4.605362415	-3.110382557	-6.094313622	-0.0118	Midwest	PM2.5
Minnesota	3	Ito et al.	5205735	-0.901152551	-0.600589097	-1.207267642	-0.0024	Midwest	Ozone
Minnesota	3	Jerrett et al.	3143950.5	-0.712537229	-0.239468753	-1.1845541	-0.019300001	Midwest	Ozone
Minnesota	3	Laden et al.	3494158.5	-8.700775146	-3.897502184	-13.48738003	-0.0221	Midwest	PM2.5
Minnesota	3	Bell et al.	5205735	-0.434575677	-0.142402068	-0.732435942	-0.0012	Midwest	Ozone
Minnesota	3	Krewski et al.	3143950.5	-3.383259535	-2.284922838	-4.477241516	-0.0086	Midwest	PM2.5
Minnesota	4	Jerrett et al.	3143950.5	3.552671671	1.195673823	5.897791862	0.096199997	Midwest	Ozone
Minnesota	4	Krewski et al.	3143950.5	-29.13124275	-19.67227936	-38.55442047	-0.074500002	Midwest	PM2.5
Minnesota	4	Bell et al.	5205735	2.073031664	0.689246714	3.444093466	0.0056	Midwest	Ozone
Minnesota	4	Ito et al.	5205735	4.203955173	2.841962337	5.553420067	0.0113	Midwest	Ozone
Minnesota	4	Laden et al.	3494158.5	-74.85388947	-33.51712799	-116.0803757	-0.189899996	Midwest	PM2.5
Minnesota	5	Ito et al.	5205735	5.736514091	3.87622714	7.581418514	0.0155	Midwest	Ozone
Minnesota	5	Krewski et al.	3143950.5	2.833291769	1.914073467	3.748310328	0.0072	Midwest	PM2.5
Minnesota	5	Laden et al.	3494158.5	7.229206562	3.242568493	11.19160366	0.018300001	Midwest	PM2.5
Minnesota	5	Bell et al.	5205735	2.82673955	0.93941313	4.698439598	0.0076	Midwest	Ozone
Minnesota	5	Jerrett et al.	3143950.5	4.828342915	1.625087142	8.015140533	0.130799994	Midwest	Ozone
Minnesota	6	Laden et al.	3494158.5	100.073761	44.87634659	154.9611206	0.253899992	Midwest	PM2.5
Minnesota	6	Ito et al.	5205735	8.107439995	5.473917007	10.72340679	0.0219	Midwest	Ozone
Minnesota	6	Bell et al.	5205735	3.990064383	1.324959397	6.637364864	0.0108	Midwest	Ozone
Minnesota	6	Jerrett et al.	3143950.5	6.821344852	2.296283245	11.32156563	0.184799999	Midwest	Ozone
Minnesota	6	Krewski et al.	3143950.5	39.03406525	26.36866951	51.64290619	0.099799998	Midwest	PM2.5
Mississippi	1	Bell et al.	3080812	1.268247128	0.421648353	2.107151031	0.0043	South	Ozone
Mississippi	1	Krewski et al.	1805930.375	4.003658295	2.704483271	5.297133923	0.0129	South	PM2.5
Mississippi	1	Ito et al.	3080812	2.572121382	1.738716841	3.39795208	0.0087	South	Ozone
Mississippi	1	Jerrett et al.	1805930.375	2.352765322	0.791796744	3.906024933	0.072700001	South	Ozone
Mississippi	1	Laden et al.	2010899.375	10.30996132	4.622539043	15.96734524	0.032900002	South	PM2.5
Mississippi	2	Krewski et al.	1805930.375	17.2875042	11.67750835	22.87313461	0.0559	South	PM2.5
Mississippi	2	Jerrett et al.	1805930.375	1.006586194	0.338744164	1.671172619	0.031099999	South	Ozone
Mississippi	2	Bell et al.	3080812	0.532543719	0.177914947	0.880486786	0.0018	South	Ozone
Mississippi	2	Laden et al.	2010899.375	44.49926376	19.94963837	68.92393494	0.142100006	South	PM2.5
Mississippi	2	Ito et al.	3080812	1.071832895	0.728103817	1.408999085	0.0036	South	Ozone
Mississippi	3	Jerrett et al.	1805930.375	4.239823341	1.427088022	7.03779459	0.130899996	South	Ozone
Mississippi	3	Bell et al.	3080812	2.243940115	0.745377481	3.731509924	0.0076	South	Ozone
Mississippi	3	Ito et al.	3080812	4.557151794	3.077866793	6.025596619	0.0154	South	Ozone
Mississippi	3	Laden et al.	2010899.375	37.84354019	16.96815109	58.60686874	0.120899998	South	PM2.5
Mississippi	3	Krewski et al.	1805930.375	14.70350456	9.932364464	19.45361519	0.047499999	South	PM2.5
Mississippi	4	Jerrett et al.	1805930.375	10.8880558	3.666988611	18.06276512	0.336199999	South	Ozone
Mississippi	4	Ito et al.	3080812	11.81416416	7.971983433	15.63514423	0.039999999	South	Ozone
Mississippi	4	Laden et al.	2010899.375	-6.161647797	-2.756742239	-9.562962532	-0.0197	South	PM2.5
Mississippi	4	Bell et al.	3080812	5.80907774	1.927869916	9.668841362	0.0197	South	Ozone
Mississippi	4	Krewski et al.	1805930.375	-2.385086775	-1.610340834	-3.157191515	-0.0077	South	PM2.5
Mississippi	5	Laden et al.	2010899.375	18.40443802	8.252371788	28.50137138	0.058800001	South	PM2.5
Mississippi	5	Ito et al.	3080812	12.96777439	8.750349998	17.16200066	0.044	South	Ozone
Mississippi	5	Bell et al.	3080812	6.376237869	2.116076469	10.61292744	0.021600001	South	Ozone
Mississippi	5	Jerrett et al.	1805930.375	11.98374557	4.036493778	19.87807846	0.370000005	South	Ozone
Mississippi	5	Krewski et al.	1805930.375	7.152277946	4.831469059	9.462824821	0.0231	South	PM2.5
Mississippi	6	Bell et al.	3080812	7.034393787	2.334284067	11.70946503	0.023800001	South	Ozone
Mississippi	6	Jerrett et al.	1805930.375	13.20903492	4.449642181	21.90839195	0.407900006	South	Ozone
Mississippi	6	Ito et al.	3080812	14.30834866	9.65405941	18.93788338	0.048500001	South	Ozone
Mississippi	6	Laden et al.	2010899.375	69.21021271	31.03428459	107.1762466	0.221100003	South	PM2.5
Mississippi	6	Krewski et al.	1805930.375	26.88839531	18.16366196	35.57442093	0.086900003	South	PM2.5
Missouri	1	Jerrett et al.	3412257.75	1.180144548	0.397521824	1.957500577	0.0188	Midwest	Ozone
Missouri	1	Laden et al.	3781517.5	14.54424381	6.527544498	22.5025959	0.027100001	Midwest	PM2.5
Missouri	1	Ito et al.	5643687	0.846062541	0.585755467	1.090655088	0.0017	Midwest	Ozone
Missouri	1	Bell et al.	5643687	0.432908654	0.147280321	0.702488542	0.0009	Midwest	Ozone
Missouri	1	Krewski et al.	3412257.75	5.650841713	3.818046331	7.474748135	0.0106	Midwest	PM2.5
Missouri	2	Krewski et al.	3412257.75	26.63514328	17.99192429	35.24061584	0.050099999	Midwest	PM2.5
Missouri	2	Laden et al.	3781517.5	68.430336	30.67976761	105.9850845	0.127599999	Midwest	PM2.5
Missouri	2	Jerrett et al.	3412257.75	4.145523548	1.395006657	6.882940292	0.066	Midwest	Ozone
Missouri	2	Ito et al.	5643687	3.866214991	2.620688915	5.093482018	0.0076	Midwest	Ozone
Missouri	2	Bell et al.	5643687	1.914505839	0.638248086	3.172175646	0.0038	Midwest	Ozone
Missouri	3	Jerrett et al.	3412257.75	3.915082693	1.317421675	6.500524044	0.0623	Midwest	Ozone
Missouri	3	Laden et al.	3781517.5	55.02661896	24.67029381	85.22573853	0.102600001	Midwest	PM2.5
Missouri	3	Ito et al.	5643687	3.710920334	2.51547575	4.888799667	0.0073	Midwest	Ozone
Missouri	3	Bell et al.	5643687	1.837667584	0.612647235	3.044792652	0.0036	Midwest	Ozone
Missouri	3	Krewski et al.	3412257.75	21.42035866	14.46934509	28.34103203	0.0403	Midwest	PM2.5
Missouri	4	Jerrett et al.	3412257.75	14.19567204	4.77965641	23.55632973	0.225999996	Midwest	Ozone
Missouri	4	Laden et al.	3781517.5	2.316292763	1.047289729	3.557140827	0.0043	Midwest	PM2.5
Missouri	4	Bell et al.	5643687	6.613090515	2.196918011	10.99596882	0.0131	Midwest	Ozone
Missouri	4	Krewski et al.	3412257.75	0.893245459	0.604576588	1.179510951	0.0017	Midwest	PM2.5
Missouri	4	Ito et al.	5643687	13.42819023	9.070225716	17.75333405	0.0266	Midwest	Ozone
Missouri	5	Laden et al.	3781517.5	96.11105347	43.09172058	148.8512268	0.179299995	Midwest	PM2.5
Missouri	5	Ito et al.	5643687	15.42405701	10.41378689	20.40100288	0.0305	Midwest	Ozone
Missouri	5	Krewski et al.	3412257.75	37.41748047	25.27558899	49.50615311	0.0704	Midwest	PM2.5
Missouri	5	Bell et al.	5643687	7.590807438	2.520613194	12.62722778	0.015	Midwest	Ozone
Missouri	5	Jerrett et al.	3412257.75	16.23130226	5.465115547	26.9339447	0.258399993	Midwest	Ozone
Missouri	6	Jerrett et al.	3412257.75	22.44382668	7.559222698	37.23143005	0.357300013	Midwest	Ozone
Missouri	6	Krewski et al.	3412257.75	69.40161896	46.88573456	91.81422424	0.130700007	Midwest	PM2.5
Missouri	6	Bell et al.	5643687	10.51418209	3.490227222	17.49585342	0.0208	Midwest	Ozone
Missouri	6	Ito et al.	5643687	21.37487602	14.42694473	28.28106499	0.042300001	Midwest	Ozone
Missouri	6	Laden et al.	3781517.5	178.2017212	79.93283081	275.8666382	0.332399994	Midwest	PM2.5
Montana	1	Jerrett et al.	625499.0625	0.952429771	0.320528805	1.581212997	0.093400002	West	Ozone
Montana	1	Bell et al.	1009795.938	0.461605579	0.153290033	0.767831624	0.0054	West	Ozone
Montana	1	Ito et al.	1009795.938	0.937870443	0.633253753	1.240426302	0.0111	West	Ozone
Montana	1	Krewski et al.	625499.0625	-0.07903707	-0.053364571	-0.10462112	-0.0009	West	PM2.5
Montana	1	Laden et al.	688320.1875	-0.204221785	-0.091377191	-0.31692794	-0.0022	West	PM2.5
Montana	2	Bell et al.	1009795.938	0.676699042	0.224642426	1.125996113	0.008	West	Ozone
Montana	2	Krewski et al.	625499.0625	1.843513131	1.24518621	2.439323187	0.020199999	West	PM2.5
Montana	2	Ito et al.	1009795.938	1.375610113	0.928504705	1.819991231	0.0162	West	Ozone
Montana	2	Jerrett et al.	625499.0625	1.394716144	0.469409496	2.315322399	0.136700004	West	Ozone
Montana	2	Laden et al.	688320.1875	4.741961479	2.125257492	7.346881866	0.051399998	West	PM2.5
Montana	3	Krewski et al.	625499.0625	1.575904369	1.064442039	2.08520627	0.0173	West	PM2.5
Montana	3	Laden et al.	688320.1875	4.051424026	1.815844655	6.276762486	0.043900002	West	PM2.5
Montana	3	Bell et al.	1009795.938	0.726362526	0.241112724	1.208717346	0.0086	West	Ozone
Montana	3	Ito et al.	1009795.938	1.476724386	0.996687055	1.95390296	0.0174	West	Ozone
Montana	3	Jerrett et al.	625499.0625	1.511079192	0.508611202	2.508306026	0.148100004	West	Ozone
Montana	4	Laden et al.	688320.1875	6.32460928	2.834969759	9.797561646	0.068599999	West	PM2.5
Montana	4	Bell et al.	1009795.938	1.279632568	0.42464298	2.130021095	0.0151	West	Ozone
Montana	4	Jerrett et al.	625499.0625	2.643970728	0.890252233	4.387250423	0.259200007	West	Ozone
Montana	4	Krewski et al.	625499.0625	2.459934235	1.661597013	3.254861593	0.027000001	West	PM2.5
Montana	4	Ito et al.	1009795.938	2.602734566	1.756151438	3.444770098	0.0307	West	Ozone
Montana	5	Krewski et al.	625499.0625	3.883169651	2.622951984	5.137991428	0.042599998	West	PM2.5
Montana	5	Bell et al.	1009795.938	1.477055788	0.490132242	2.458768606	0.0174	West	Ozone
Montana	5	Laden et al.	688320.1875	9.982376099	4.474624157	15.46360302	0.1083	West	PM2.5
Montana	5	Ito et al.	1009795.938	3.004525661	2.027149677	3.976749659	0.035399999	West	Ozone
Montana	5	Jerrett et al.	625499.0625	3.061013699	1.030792356	5.078696251	0.300099999	West	Ozone
Montana	6	Jerrett et al.	625499.0625	3.316380024	1.1168859	5.501903057	0.325100005	West	Ozone
Montana	6	Ito et al.	1009795.938	3.257342815	2.197570562	4.311679363	0.038400002	West	Ozone
Montana	6	Krewski et al.	625499.0625	5.561376095	3.75666976	7.358216286	0.060899999	West	PM2.5
Montana	6	Laden et al.	688320.1875	14.29728031	6.409866333	22.14406395	0.155000001	West	PM2.5
Montana	6	Bell et al.	1009795.938	1.601166129	0.531278253	2.665557146	0.0189	West	Ozone
Nebraska	1	Ito et al.	1675545.375	0.348980993	0.237698615	0.457521737	0.0026	Midwest	Ozone
Nebraska	1	Bell et al.	1675545.375	0.174113363	0.058321383	0.287109375	0.0013	Midwest	Ozone
Nebraska	1	Laden et al.	1090642.625	-5.093546867	-2.281621218	-7.89577055	-0.035500001	Midwest	PM2.5
Nebraska	1	Krewski et al.	983055.0625	-1.981923461	-1.338510513	-2.622786045	-0.0139	Midwest	PM2.5
Nebraska	1	Jerrett et al.	983055.0625	0.361854613	0.121795014	0.600662351	0.022600001	Midwest	Ozone
Nebraska	2	Jerrett et al.	983055.0625	2.278180838	0.766812921	3.781625986	0.142100006	Midwest	Ozone
Nebraska	2	Krewski et al.	983055.0625	0.183217704	0.123868331	0.242207304	0.0013	Midwest	PM2.5
Nebraska	2	Bell et al.	1675545.375	1.133153081	0.376530409	1.883717299	0.0083	Midwest	Ozone
Nebraska	2	Ito et al.	1675545.375	2.300080538	1.553979635	3.040212631	0.016899999	Midwest	Ozone
Nebraska	2	Laden et al.	1090642.625	0.45815292	0.206186011	0.706902266	0.0032	Midwest	PM2.5
Nebraska	3	Jerrett et al.	983055.0625	1.379182935	0.464142919	2.289725304	0.086000003	Midwest	Ozone
Nebraska	3	Ito et al.	1675545.375	1.391366959	0.940930188	1.837337852	0.0102	Midwest	Ozone
Nebraska	3	Krewski et al.	983055.0625	2.517808914	1.700684071	3.33144784	0.0177	Midwest	PM2.5
Nebraska	3	Bell et al.	1675545.375	0.686486661	0.228326842	1.140105963	0.005	Midwest	Ozone
Nebraska	3	Laden et al.	1090642.625	6.446621895	2.889624119	9.98670578	0.045000002	Midwest	PM2.5
Nebraska	4	Jerrett et al.	983055.0625	3.535994768	1.190440297	5.868243694	0.220500007	Midwest	Ozone
Nebraska	4	Laden et al.	1090642.625	-4.314672947	-1.92897892	-6.701319218	-0.030099999	Midwest	PM2.5
Nebraska	4	Ito et al.	1675545.375	3.571089506	2.410629511	4.724259853	0.0263	Midwest	Ozone
Nebraska	4	Bell et al.	1675545.375	1.756971002	0.583313882	2.923245907	0.0129	Midwest	Ozone
Nebraska	4	Krewski et al.	983055.0625	-1.666086555	-1.124698043	-2.205816507	-0.0117	Midwest	PM2.5
Nebraska	5	Bell et al.	1675545.375	1.870651603	0.621028483	3.112522364	0.0137	Midwest	Ozone
Nebraska	5	Ito et al.	1675545.375	3.802407503	2.566666126	5.030499458	0.028000001	Midwest	Ozone
Nebraska	5	Jerrett et al.	983055.0625	3.767758369	1.268497825	6.252714634	0.234899998	Midwest	Ozone
Nebraska	5	Laden et al.	1090642.625	6.819214344	3.057548285	10.56075668	0.047600001	Midwest	PM2.5
Nebraska	5	Krewski et al.	983055.0625	2.665058613	1.800269485	3.526039124	0.0187	Midwest	PM2.5
Nebraska	6	Krewski et al.	983055.0625	11.66689777	7.881068707	15.43608379	0.082000002	Midwest	PM2.5
Nebraska	6	Laden et al.	1090642.625	29.91711044	13.41384125	46.33249664	0.208700001	Midwest	PM2.5
Nebraska	6	Bell et al.	1675545.375	2.197027922	0.729217887	3.656383991	0.016100001	Midwest	Ozone
Nebraska	6	Ito et al.	1675545.375	4.467371464	3.014853954	5.911532402	0.0328	Midwest	Ozone
Nebraska	6	Jerrett et al.	983055.0625	4.439732075	1.494949937	7.366809845	0.276800007	Midwest	Ozone
Nevada	1	Laden et al.	1672487.125	-3.583868742	-1.605029106	-5.556723595	-0.018300001	West	PM2.5
Nevada	1	Jerrett et al.	1493633.5	1.188871145	0.400064588	1.973926783	0.054099999	West	Ozone
Nevada	1	Bell et al.	2480139.5	0.571662545	0.190199196	0.949092805	0.0031	West	Ozone
Nevada	1	Ito et al.	2480139.5	1.158041239	0.783401012	1.528716087	0.0063	West	Ozone
Nevada	1	Krewski et al.	1493633.5	-1.389651418	-0.938467741	-1.839091063	-0.0072	West	PM2.5
Nevada	2	Bell et al.	2480139.5	0.312695771	0.104246274	0.518104851	0.0017	West	Ozone
Nevada	2	Krewski et al.	1493633.5	3.743103266	2.528320551	4.952709675	0.019300001	West	PM2.5
Nevada	2	Jerrett et al.	1493633.5	0.665597558	0.223998725	1.105018139	0.030300001	West	Ozone
Nevada	2	Ito et al.	2480139.5	0.631456971	0.42803368	0.83189404	0.0035	West	Ozone
Nevada	2	Laden et al.	1672487.125	9.630302429	4.316642284	14.91876221	0.0491	West	PM2.5
Nevada	3	Ito et al.	2480139.5	2.241374016	1.514205337	2.962830305	0.0123	West	Ozone
Nevada	3	Krewski et al.	1493633.5	4.341656685	2.932564974	5.744795322	0.022399999	West	PM2.5
Nevada	3	Jerrett et al.	1493633.5	2.290333033	0.770835817	3.80213213	0.104199998	West	Ozone
Nevada	3	Laden et al.	1672487.125	11.17978001	5.010766029	17.32053375	0.057	West	PM2.5
Nevada	3	Bell et al.	2480139.5	1.104104996	0.366850734	1.835562944	0.006	West	Ozone
Nevada	4	Jerrett et al.	1493633.5	4.138429642	1.393355608	6.867544651	0.188199997	West	Ozone
Nevada	4	Bell et al.	2480139.5	1.992292762	0.661419392	3.314880371	0.0109	West	Ozone
Nevada	4	Ito et al.	2480139.5	4.049592018	2.733549118	5.357455254	0.0222	West	Ozone
Nevada	4	Krewski et al.	1493633.5	1.072287321	0.724298358	1.418783545	0.0055	West	PM2.5
Nevada	4	Laden et al.	1672487.125	2.758730888	1.236635327	4.273426056	0.0141	West	PM2.5
Nevada	5	Laden et al.	1672487.125	19.81371689	8.881145477	30.69461441	0.101000004	West	PM2.5
Nevada	5	Jerrett et al.	1493633.5	5.46812439	1.841305852	9.07284832	0.248699993	West	Ozone
Nevada	5	Ito et al.	2480139.5	5.380334854	3.630688429	7.120195389	0.0295	West	Ozone
Nevada	5	Krewski et al.	1493633.5	7.695516109	5.198011875	10.18238544	0.039700001	West	PM2.5
Nevada	5	Bell et al.	2480139.5	2.64569068	0.87806356	4.403418541	0.0145	West	Ozone
Nevada	6	Laden et al.	1672487.125	12.23549175	5.484373093	18.95461845	0.062399998	West	PM2.5
Nevada	6	Krewski et al.	1493633.5	4.754082203	3.211196899	6.290394783	0.024499999	West	PM2.5
Nevada	6	Jerrett et al.	1493633.5	6.410542011	2.158744812	10.63607121	0.291599989	West	Ozone
Nevada	6	Ito et al.	2480139.5	6.311394215	4.258633614	8.35299778	0.034600001	West	Ozone
Nevada	6	Bell et al.	2480139.5	3.103136063	1.029800177	5.16519165	0.017000001	West	Ozone
New Hampshire	1	Krewski et al.	1168852	-0.156094164	-0.105415434	-0.206576079	-0.001	Northeast	PM2.5
New Hampshire	1	Ito et al.	1836412.375	1.455226302	0.98654604	1.916915059	0.0101	Northeast	Ozone
New Hampshire	1	Laden et al.	1284119.875	-0.400888503	-0.17954433	-0.62154603	-0.0026	Northeast	PM2.5
New Hampshire	1	Bell et al.	1836412.375	0.72076112	0.240316302	1.19408071	0.005	Northeast	Ozone
New Hampshire	1	Jerrett et al.	1168852	1.349034429	0.45398584	2.239727259	0.086499996	Northeast	Ozone
New Hampshire	2	Laden et al.	1284119.875	-6.36788559	-2.852905989	-9.869641304	-0.0416	Northeast	PM2.5
New Hampshire	2	Ito et al.	1836412.375	1.233945131	0.837047279	1.624413967	0.0086	Northeast	Ozone
New Hampshire	2	Bell et al.	1836412.375	0.611746788	0.204091445	1.012858987	0.0042	Northeast	Ozone
New Hampshire	2	Krewski et al.	1168852	-2.477225065	-1.673078418	-3.27812624	-0.0163	Northeast	PM2.5
New Hampshire	2	Jerrett et al.	1168852	1.140540361	0.383809388	1.89363873	0.073100001	Northeast	Ozone
New Hampshire	3	Bell et al.	1836412.375	0.809466362	0.269288689	1.344055414	0.0056	Northeast	Ozone
New Hampshire	3	Krewski et al.	1168852	0.372616738	0.25168702	0.493031919	0.0025	Northeast	PM2.5
New Hampshire	3	Jerrett et al.	1168852	1.509946346	0.508122563	2.506951094	0.096799999	Northeast	Ozone
New Hampshire	3	Ito et al.	1836412.375	1.640062809	1.109355688	2.165273428	0.0114	Northeast	Ozone
New Hampshire	3	Laden et al.	1284119.875	0.955303311	0.428193301	1.479931712	0.0062	Northeast	PM2.5
New Hampshire	4	Ito et al.	1836412.375	3.66497016	2.47517848	4.846155167	0.0254	Northeast	Ozone
New Hampshire	4	Bell et al.	1836412.375	1.804499865	0.59937942	3.000891447	0.0125	Northeast	Ozone
New Hampshire	4	Krewski et al.	1168852	2.769690037	1.870741844	3.664878368	0.018200001	Northeast	PM2.5
New Hampshire	4	Jerrett et al.	1168852	3.347606421	1.126948953	5.555929661	0.214599997	Northeast	Ozone
New Hampshire	4	Laden et al.	1284119.875	7.111777782	3.187194109	11.01911163	0.046500001	Northeast	PM2.5
New Hampshire	5	Bell et al.	1836412.375	1.955383778	0.649424732	3.25217247	0.0136	Northeast	Ozone
New Hampshire	5	Jerrett et al.	1168852	3.638558388	1.224979877	6.038401127	0.233199999	Northeast	Ozone
New Hampshire	5	Krewski et al.	1168852	8.176527977	5.523050785	10.818573	0.0539	Northeast	PM2.5
New Hampshire	5	Laden et al.	1284119.875	20.99580765	9.411996841	32.52240753	0.137099996	Northeast	PM2.5
New Hampshire	5	Ito et al.	1836412.375	3.972103834	2.682308674	5.252859592	0.0276	Northeast	Ozone
New Hampshire	6	Bell et al.	1836412.375	1.228716373	0.408599168	2.041002512	0.0085	Northeast	Ozone
New Hampshire	6	Laden et al.	1284119.875	35.94742966	16.11863708	55.66817856	0.234799996	Northeast	PM2.5
New Hampshire	6	Krewski et al.	1168852	14.00347805	9.459580421	18.52726746	0.092299998	Northeast	PM2.5
New Hampshire	6	Jerrett et al.	1168852	2.292913437	0.771725297	3.806311131	0.147	Northeast	Ozone
New Hampshire	6	Ito et al.	1836412.375	2.491056919	1.68430531	3.290100813	0.0173	Northeast	Ozone
New Jersey	1	Ito et al.	13235343	3.601598263	2.495992422	4.6380229	0.0038	Northeast	Ozone
New Jersey	1	Jerrett et al.	8082516.5	2.929824114	0.986587942	4.861158371	0.031399999	Northeast	Ozone
New Jersey	1	Krewski et al.	8082516.5	67.07472229	45.30867386	88.74580383	0.067699999	Northeast	PM2.5
New Jersey	1	Laden et al.	9076964	172.4160919	77.30004883	267.0393677	0.172199994	Northeast	PM2.5
New Jersey	1	Bell et al.	13235343	1.845697641	0.628527761	2.992103577	0.0019	Northeast	Ozone
New Jersey	2	Krewski et al.	8082516.5	28.17890549	19.03372574	37.28512573	0.0284	Northeast	PM2.5
New Jersey	2	Laden et al.	9076964	72.45752716	32.47784805	112.2480392	0.072400004	Northeast	PM2.5
New Jersey	2	Ito et al.	13235343	8.46019268	5.793218613	11.0313549	0.0088	Northeast	Ozone
New Jersey	2	Bell et al.	13235343	4.25601244	1.433004141	6.981124878	0.0044	Northeast	Ozone
New Jersey	2	Jerrett et al.	8082516.5	7.211062908	2.426709175	11.97215366	0.077299997	Northeast	Ozone
New Jersey	3	Laden et al.	9076964	147.9333191	66.316185	229.1457062	0.147799999	Northeast	PM2.5
New Jersey	3	Ito et al.	13235343	1.055881262	0.776192427	1.272840381	0.0011	Northeast	Ozone
New Jersey	3	Bell et al.	13235343	0.591685772	0.211871952	0.907307684	0.0006	Northeast	Ozone
New Jersey	3	Jerrett et al.	8082516.5	0.99292171	0.334379524	1.647336006	0.0106	Northeast	Ozone
New Jersey	3	Krewski et al.	8082516.5	57.54225159	38.86852264	76.13543701	0.057999998	Northeast	PM2.5
New Jersey	4	Jerrett et al.	8082516.5	10.15109158	3.416273117	16.85249901	0.108900003	Northeast	Ozone
New Jersey	4	Ito et al.	13235343	12.17084599	8.281344414	15.9728632	0.0127	Northeast	Ozone
New Jersey	4	Laden et al.	9076964	110.8894653	49.71056747	171.7635803	0.110799998	Northeast	PM2.5
New Jersey	4	Krewski et al.	8082516.5	43.14620972	29.14439392	57.08756638	0.043499999	Northeast	PM2.5
New Jersey	4	Bell et al.	13235343	6.062617779	2.028716087	10.00729465	0.0063	Northeast	Ozone
New Jersey	5	Ito et al.	13235343	25.60454178	17.33812141	33.76715851	0.026699999	Northeast	Ozone
New Jersey	5	Krewski et al.	8082516.5	127.775528	86.31983948	169.0426483	0.128900006	Northeast	PM2.5
New Jersey	5	Jerrett et al.	8082516.5	21.15096092	7.121013165	35.10029602	0.226799995	Northeast	Ozone
New Jersey	5	Laden et al.	9076964	328.3077087	147.2510834	508.2810669	0.327899992	Northeast	PM2.5
New Jersey	5	Bell et al.	13235343	12.65888691	4.215894699	20.9961338	0.0132	Northeast	Ozone
New Jersey	6	Krewski et al.	8082516.5	216.1671906	146.0558319	285.9383545	0.218099996	Northeast	PM2.5
New Jersey	6	Jerrett et al.	8082516.5	-3.987318993	-1.34008801	-6.628535271	-0.042800002	Northeast	Ozone
New Jersey	6	Ito et al.	13235343	-5.51937294	-3.651109934	-7.447713375	-0.0058	Northeast	Ozone
New Jersey	6	Bell et al.	13235343	-2.63051796	-0.855166256	-4.467472553	-0.0028	Northeast	Ozone
New Jersey	6	Laden et al.	9076964	555.0085449	249.0943146	858.6915283	0.55430001	Northeast	PM2.5
New Mexico	1	Krewski et al.	1290358.625	1.627205849	1.099148154	2.152979851	0.0091	West	PM2.5
New Mexico	1	Laden et al.	1439610.5	4.229770184	1.896185994	6.551668644	0.0233	West	PM2.5
New Mexico	1	Jerrett et al.	1290358.625	0.755152941	0.25412339	1.253766179	0.040199999	West	Ozone
New Mexico	1	Bell et al.	2194532.75	0.377730966	0.125655055	0.627224267	0.0023	West	Ozone
New Mexico	1	Ito et al.	2194532.75	0.765382051	0.517686546	1.01053822	0.0046	West	Ozone
New Mexico	2	Jerrett et al.	1290358.625	0.812989652	0.273575574	1.349845767	0.043200001	West	Ozone
New Mexico	2	Ito et al.	2194532.75	0.833853662	0.563976526	1.100985408	0.0051	West	Ozone
New Mexico	2	Laden et al.	1439610.5	4.17124939	1.870468497	6.459239483	0.023	West	PM2.5
New Mexico	2	Krewski et al.	1290358.625	1.612204194	1.089084387	2.132995605	0.009	West	PM2.5
New Mexico	2	Bell et al.	2194532.75	0.411497295	0.136882335	0.683321059	0.0025	West	Ozone
New Mexico	3	Bell et al.	2194532.75	0.526850641	0.175136849	0.875459969	0.0032	West	Ozone
New Mexico	3	Ito et al.	2194532.75	1.068719149	0.722344518	1.412036896	0.0065	West	Ozone
New Mexico	3	Laden et al.	1439610.5	0.640659034	0.288439572	0.988087893	0.0035	West	PM2.5
New Mexico	3	Jerrett et al.	1290358.625	1.04167521	0.350541651	1.729483843	0.055399999	West	Ozone
New Mexico	3	Krewski et al.	1290358.625	0.245202661	0.16579631	0.324106783	0.0014	West	PM2.5
New Mexico	4	Krewski et al.	1290358.625	5.601847172	3.783798456	7.412173271	0.031399999	West	PM2.5
New Mexico	4	Laden et al.	1439610.5	14.48495293	6.492441654	22.4401226	0.079899997	West	PM2.5
New Mexico	4	Bell et al.	2194532.75	2.292529821	0.760774732	3.816026926	0.0139	West	Ozone
New Mexico	4	Jerrett et al.	1290358.625	4.479960442	1.508318186	7.43443203	0.238199994	West	Ozone
New Mexico	4	Ito et al.	2194532.75	4.662899494	3.146229744	6.171406269	0.0283	West	Ozone
New Mexico	5	Laden et al.	1439610.5	21.94422531	9.836718559	33.99299622	0.120999999	West	PM2.5
New Mexico	5	Bell et al.	2194532.75	1.902760148	0.631456554	3.167104244	0.0115	West	Ozone
New Mexico	5	Ito et al.	2194532.75	3.869875669	2.611255884	5.12161541	0.023499999	West	Ozone
New Mexico	5	Krewski et al.	1290358.625	8.487663269	5.733158588	11.23036098	0.047600001	West	PM2.5
New Mexico	5	Jerrett et al.	1290358.625	3.708805561	1.248514175	6.155548096	0.1972	West	Ozone
New Mexico	6	Jerrett et al.	1290358.625	4.989317894	1.679968596	8.278923988	0.265300006	West	Ozone
New Mexico	6	Bell et al.	2194532.75	2.542229891	0.843573153	4.231990337	0.0154	West	Ozone
New Mexico	6	Laden et al.	1439610.5	24.6109333	11.03289795	38.1211319	0.135700002	West	PM2.5
New Mexico	6	Ito et al.	2194532.75	5.171396255	3.489064693	6.844925404	0.031399999	West	Ozone
New Mexico	6	Krewski et al.	1290358.625	9.526380539	6.434886932	12.60451126	0.053399999	West	PM2.5
New York	1	Bell et al.	16083688	5.241749287	1.751543403	8.664819717	0.0042	Northeast	Ozone
New York	1	Krewski et al.	9895765	84.24608612	56.90805435	111.4646378	0.064800002	Northeast	PM2.5
New York	1	Laden et al.	10999958	216.2151031	96.93826294	334.8699646	0.164800003	Northeast	PM2.5
New York	1	Jerrett et al.	9895765	9.114251137	3.067177534	15.13193321	0.07	Northeast	Ozone
New York	1	Ito et al.	16083688	10.546731	7.165831089	13.86188316	0.0084	Northeast	Ozone
New York	2	Bell et al.	16083688	7.130880833	2.382205725	11.7905817	0.0057	Northeast	Ozone
New York	2	Jerrett et al.	9895765	12.65141773	4.257712841	21.00359154	0.097199999	Northeast	Ozone
New York	2	Krewski et al.	9895765	45.33646011	30.62310982	59.98704529	0.034899998	Northeast	PM2.5
New York	2	Ito et al.	16083688	14.35338306	9.749769211	18.86977959	0.0114	Northeast	Ozone
New York	2	Laden et al.	10999958	116.3572235	52.15608597	180.2523804	0.088699996	Northeast	PM2.5
New York	3	Krewski et al.	9895765	50.02455139	33.78965378	66.19018555	0.0385	Northeast	PM2.5
New York	3	Jerrett et al.	9895765	8.04505825	2.707128286	13.35799026	0.061799999	Northeast	Ozone
New York	3	Ito et al.	16083688	8.957144737	6.09461689	11.75539112	0.0071	Northeast	Ozone
New York	3	Laden et al.	10999958	128.4399414	57.57155609	198.9718018	0.097900003	Northeast	PM2.5
New York	3	Bell et al.	16083688	4.461747646	1.493023753	7.364842415	0.0036	Northeast	Ozone
New York	4	Bell et al.	16083688	12.29762077	4.09260416	20.41176224	0.0098	Northeast	Ozone
New York	4	Ito et al.	16083688	24.90203476	16.85016251	32.86462021	0.0198	Northeast	Ozone
New York	4	Laden et al.	10999958	168.748291	75.64702606	261.3883362	0.128700003	Northeast	PM2.5
New York	4	Krewski et al.	9895765	65.76263428	44.42119598	87.01208496	0.0506	Northeast	PM2.5
New York	4	Jerrett et al.	9895765	22.16852188	7.461987972	36.79689407	0.170300007	Northeast	Ozone
New York	5	Bell et al.	16083688	16.31461525	5.425587654	27.09856415	0.013	Northeast	Ozone
New York	5	Jerrett et al.	9895765	28.88540077	9.724575996	47.93782425	0.221799999	Northeast	Ozone
New York	5	Krewski et al.	9895765	143.0120087	96.61083221	189.2041779	0.109899998	Northeast	PM2.5
New York	5	Laden et al.	10999958	366.9170227	164.5522003	568.109436	0.279700011	Northeast	PM2.5
New York	5	Ito et al.	16083688	33.07302094	22.36316299	43.67958832	0.0264	Northeast	Ozone
New York	6	Bell et al.	16083688	-0.118865937	-0.025417799	-0.268013269	-1.00E-04	Northeast	Ozone
New York	6	Ito et al.	16083688	-0.375234604	-0.195527151	-0.609370291	-0.0003	Northeast	Ozone
New York	6	Jerrett et al.	9895765	1.585366011	0.536443353	2.617708206	0.0122	Northeast	Ozone
New York	6	Krewski et al.	9895765	215.8557434	145.8373108	285.5419922	0.165900007	Northeast	PM2.5
New York	6	Laden et al.	10999958	553.618042	248.4111023	856.7434692	0.421999991	Northeast	PM2.5
North Carolina	1	Bell et al.	10045889	6.782558918	2.254017591	11.27375317	0.0082	South	Ozone
North Carolina	1	Jerrett et al.	6069023.5	13.59289169	4.575225353	22.5633316	0.142900005	South	Ozone
North Carolina	1	Laden et al.	6734137.5	-29.06113243	-13.01327133	-45.06462479	-0.033100002	South	PM2.5
North Carolina	1	Krewski et al.	6069023.5	-11.26309967	-7.606032848	-14.90625095	-0.013	South	PM2.5
North Carolina	1	Ito et al.	10045889	13.76469803	9.300816536	18.19180298	0.0166	South	Ozone
North Carolina	2	Laden et al.	6734137.5	38.95797729	17.46485519	60.34304428	0.044399999	South	PM2.5
North Carolina	2	Ito et al.	10045889	20.35116005	13.74358654	26.91173935	0.024499999	South	Ozone
North Carolina	2	Krewski et al.	6069023.5	15.1661129	10.2444582	20.0664711	0.0175	South	PM2.5
North Carolina	2	Bell et al.	10045889	10.01926994	3.327789307	16.66307259	0.0121	South	Ozone
North Carolina	2	Jerrett et al.	6069023.5	20.09295845	6.764869213	33.34423447	0.211199999	South	Ozone
North Carolina	3	Ito et al.	10045889	20.83314514	14.06680107	27.55353737	0.0251	South	Ozone
North Carolina	3	Jerrett et al.	6069023.5	20.59216881	6.932785511	34.17344666	0.216399997	South	Ozone
North Carolina	3	Bell et al.	10045889	10.25396442	3.4051826	17.05615997	0.0124	South	Ozone
North Carolina	3	Laden et al.	6734137.5	104.6194992	46.89910507	162.0540771	0.119199999	South	PM2.5
North Carolina	3	Krewski et al.	6069023.5	40.69801331	27.49058151	53.8484993	0.046799999	South	PM2.5
North Carolina	4	Krewski et al.	6069023.5	-27.08075523	-18.28821182	-35.83943558	-0.031199999	South	PM2.5
North Carolina	4	Bell et al.	10045889	24.58891678	8.160820961	40.9244194	0.0296	South	Ozone
North Carolina	4	Ito et al.	10045889	50.00318527	33.74310684	66.17178345	0.0603	South	Ozone
North Carolina	4	Laden et al.	6734137.5	-69.79659271	-31.25731468	-108.2216644	-0.079499997	South	PM2.5
North Carolina	4	Jerrett et al.	6069023.5	48.34197998	16.29066658	80.15013123	0.5079	South	Ozone
North Carolina	5	Bell et al.	10045889	28.52526665	9.467024803	47.47702789	0.034400001	South	Ozone
North Carolina	5	Ito et al.	10045889	58.01021576	39.14545822	76.76980591	0.07	South	Ozone
North Carolina	5	Jerrett et al.	6069023.5	56.37595367	19.00368881	93.44258881	0.592299998	South	Ozone
North Carolina	5	Krewski et al.	6069023.5	75.21453094	50.8097496	99.51025391	0.086499996	South	PM2.5
North Carolina	5	Laden et al.	6734137.5	193.3668518	86.71282196	299.4200439	0.220300004	South	PM2.5
North Carolina	6	Jerrett et al.	6069023.5	62.75568008	21.15866661	103.9952393	0.659300029	South	Ozone
North Carolina	6	Bell et al.	10045889	31.94988632	10.60346222	53.17758179	0.0385	South	Ozone
North Carolina	6	Ito et al.	10045889	64.97598267	43.84538269	85.98921967	0.078400001	South	Ozone
North Carolina	6	Krewski et al.	6069023.5	118.6138611	80.13220978	156.918869	0.136500001	South	PM2.5
North Carolina	6	Laden et al.	6734137.5	304.7716064	136.7067719	471.8013916	0.34709999	South	PM2.5
North Dakota	1	Bell et al.	720393.5625	0.122554757	0.04082571	0.203218356	0.0022	Midwest	Ozone
North Dakota	1	Laden et al.	465691.4688	-3.199231863	-1.433265448	-4.958647251	-0.053399999	Midwest	PM2.5
North Dakota	1	Ito et al.	720393.5625	0.247786939	0.167831957	0.326695561	0.0044	Midwest	Ozone
North Dakota	1	Jerrett et al.	411656.3125	0.237084329	0.079781845	0.393634498	0.038800001	Midwest	Ozone
North Dakota	1	Krewski et al.	411656.3125	-1.24197638	-0.838805735	-1.643523932	-0.021	Midwest	PM2.5
North Dakota	2	Ito et al.	720393.5625	0.375821799	0.254139006	0.496313453	0.0066	Midwest	Ozone
North Dakota	2	Laden et al.	465691.4688	0.054628387	0.024568122	0.084346056	0.0009	Midwest	PM2.5
North Dakota	2	Jerrett et al.	411656.3125	0.346863836	0.116729237	0.57587713	0.056699999	Midwest	Ozone
North Dakota	2	Bell et al.	720393.5625	0.185409263	0.061663821	0.307943493	0.0033	Midwest	Ozone
North Dakota	2	Krewski et al.	411656.3125	0.021335073	0.014422068	0.028208084	0.0004	Midwest	PM2.5
North Dakota	3	Laden et al.	465691.4688	3.37658143	1.513430595	5.231074333	0.056400001	Midwest	PM2.5
North Dakota	3	Krewski et al.	411656.3125	1.313892841	0.887473345	1.738503933	0.0222	Midwest	PM2.5
North Dakota	3	Bell et al.	720393.5625	-0.102946177	-0.033996239	-0.172191098	-0.0018	Midwest	Ozone
North Dakota	3	Ito et al.	720393.5625	-0.210971043	-0.141665876	-0.280560821	-0.0037	Midwest	Ozone
North Dakota	3	Jerrett et al.	411656.3125	-0.184871644	-0.062169835	-0.307150364	-0.030200001	Midwest	Ozone
North Dakota	4	Ito et al.	720393.5625	1.022357345	0.690125525	1.352509141	0.018100001	Midwest	Ozone
North Dakota	4	Jerrett et al.	411656.3125	0.929642439	0.312902451	1.543174028	0.151999995	Midwest	Ozone
North Dakota	4	Laden et al.	465691.4688	-1.561506867	-0.699515641	-2.420408487	-0.0261	Midwest	PM2.5
North Dakota	4	Bell et al.	720393.5625	0.502990544	0.166990981	0.836882889	0.0089	Midwest	Ozone
North Dakota	4	Krewski et al.	411656.3125	-0.606495619	-0.409609109	-0.802595735	-0.0102	Midwest	PM2.5
North Dakota	5	Laden et al.	465691.4688	5.978420734	2.679798126	9.261258125	0.0999	Midwest	PM2.5
North Dakota	5	Ito et al.	720393.5625	0.966388226	0.6524207	1.278317451	0.017100001	Midwest	Ozone
North Dakota	5	Krewski et al.	411656.3125	2.324180365	1.569900513	3.075236797	0.039299998	Midwest	PM2.5
North Dakota	5	Jerrett et al.	411656.3125	0.889205873	0.299292386	1.476048708	0.145400003	Midwest	Ozone
North Dakota	5	Bell et al.	720393.5625	0.475540996	0.157896459	0.791119456	0.0084	Midwest	Ozone
North Dakota	6	Jerrett et al.	411656.3125	0.864303946	0.290902108	1.434755206	0.141299993	Midwest	Ozone
North Dakota	6	Krewski et al.	411656.3125	2.563349247	1.731492519	3.391612768	0.043299999	Midwest	PM2.5
North Dakota	6	Bell et al.	720393.5625	0.464885294	0.154338986	0.773489118	0.0082	Midwest	Ozone
North Dakota	6	Ito et al.	720393.5625	0.944917738	0.637846172	1.250071883	0.0167	Midwest	Ozone
North Dakota	6	Laden et al.	465691.4688	6.588112354	2.953395844	10.2046814	0.109999999	Midwest	PM2.5
Ohio	1	Laden et al.	7546086	-58.02067947	-25.99196243	-89.93416595	-0.053599998	Midwest	PM2.5
Ohio	1	Ito et al.	11133130	12.39196301	8.382548332	16.35940933	0.0121	Midwest	Ozone
Ohio	1	Bell et al.	11133130	6.116721153	2.035002232	10.1557312	0.0059	Midwest	Ozone
Ohio	1	Jerrett et al.	6830524	11.94627762	4.020543098	19.83226204	0.102300003	Midwest	Ozone
Ohio	1	Krewski et al.	6830524	-22.56738472	-15.24136162	-29.86411858	-0.021	Midwest	PM2.5
Ohio	2	Krewski et al.	6830524	-7.729568481	-5.219978809	-10.22945309	-0.0072	Midwest	PM2.5
Ohio	2	Laden et al.	7546086	-19.94638443	-8.932970047	-30.92644691	-0.0184	Midwest	PM2.5
Ohio	2	Jerrett et al.	6830524	12.66125774	4.260957718	21.02025986	0.108499996	Midwest	Ozone
Ohio	2	Ito et al.	11133130	13.1749649	8.912005424	17.3935051	0.0128	Midwest	Ozone
Ohio	2	Bell et al.	11133130	6.502978325	2.163458347	10.79729366	0.0063	Midwest	Ozone
Ohio	3	Bell et al.	11133130	9.127012253	3.034101725	15.1658392	0.0089	Midwest	Ozone
Ohio	3	Krewski et al.	6830524	11.3635788	7.675723553	15.03565407	0.0106	Midwest	PM2.5
Ohio	3	Laden et al.	7546086	29.12564468	13.05565548	45.11817551	0.026900001	Midwest	PM2.5
Ohio	3	Ito et al.	11133130	18.51349831	12.51351166	24.46031952	0.017999999	Midwest	Ozone
Ohio	3	Jerrett et al.	6830524	17.79504967	5.989740372	29.53808403	0.152500004	Midwest	Ozone
Ohio	4	Bell et al.	11133130	15.40824318	5.116372585	25.63200188	0.015	Midwest	Ozone
Ohio	4	Laden et al.	7546086	31.36580658	14.06393242	48.57420349	0.028899999	Midwest	PM2.5
Ohio	4	Jerrett et al.	6830524	29.94759178	10.08322811	49.69546127	0.256599993	Midwest	Ozone
Ohio	4	Ito et al.	11133130	31.3096714	21.13873291	41.41343307	0.0305	Midwest	Ozone
Ohio	4	Krewski et al.	6830524	12.24229527	8.269826889	16.19723701	0.0114	Midwest	PM2.5
Ohio	5	Krewski et al.	6830524	30.05185127	20.29958153	39.76184082	0.028000001	Midwest	PM2.5
Ohio	5	Jerrett et al.	6830524	39.7270813	13.38019085	65.90283203	0.340299994	Midwest	Ozone
Ohio	5	Ito et al.	11133130	41.5802536	28.06656075	55.01080704	0.040399998	Midwest	Ozone
Ohio	5	Laden et al.	7546086	77.08288574	34.5566864	119.3941956	0.071099997	Midwest	PM2.5
Ohio	5	Bell et al.	11133130	20.4554081	6.790755749	34.03581619	0.0199	Midwest	Ozone
Ohio	6	Jerrett et al.	6830524	29.95877075	10.08731556	49.71242523	0.256700009	Midwest	Ozone
Ohio	6	Bell et al.	11133130	15.40292931	5.115144253	25.62047958	0.015	Midwest	Ozone
Ohio	6	Krewski et al.	6830524	138.7174988	93.71257019	183.516983	0.129199997	Midwest	PM2.5
Ohio	6	Laden et al.	7546086	355.9896851	159.6726227	551.1182251	0.328500003	Midwest	PM2.5
Ohio	6	Ito et al.	11133130	31.2937603	21.13020706	41.38803864	0.030400001	Midwest	Ozone
Oklahoma	1	Bell et al.	4043232	3.10538888	1.03195703	5.161893368	0.0085	South	Ozone
Oklahoma	1	Jerrett et al.	2360772.75	6.191455841	2.083934784	10.27763748	0.145300001	South	Ozone
Oklahoma	1	Ito et al.	4043232	6.302564144	4.258469582	8.329983711	0.0173	South	Ozone
Oklahoma	1	Laden et al.	2638735.25	15.91417217	7.134840012	24.6480751	0.040600002	South	PM2.5
Oklahoma	1	Krewski et al.	2360772.75	6.197207451	4.186181068	8.199462891	0.016000001	South	PM2.5
Oklahoma	2	Krewski et al.	2360772.75	9.776008606	6.603629112	12.93456364	0.0252	South	PM2.5
Oklahoma	2	Jerrett et al.	2360772.75	6.906695843	2.324795246	11.46430588	0.162100002	South	Ozone
Oklahoma	2	Laden et al.	2638735.25	25.12283134	11.26329517	38.91088867	0.064099997	South	PM2.5
Oklahoma	2	Bell et al.	4043232	3.453116417	1.147454619	5.740181923	0.0094	South	Ozone
Oklahoma	2	Ito et al.	4043232	7.008838177	4.735445023	9.263924599	0.019200001	South	Ozone
Oklahoma	3	Ito et al.	4043232	4.400723457	2.976957798	5.809491634	0.012	South	Ozone
Oklahoma	3	Bell et al.	4043232	2.172310352	0.722735584	3.606635809	0.0059	South	Ozone
Oklahoma	3	Krewski et al.	2360772.75	-3.610432625	-2.437533617	-4.779452801	-0.0093	South	PM2.5
Oklahoma	3	Jerrett et al.	2360772.75	4.322865486	1.454859018	7.176523685	0.101400003	South	Ozone
Oklahoma	3	Laden et al.	2638735.25	-9.369161606	-4.190895557	-14.54416466	-0.0239	South	PM2.5
Oklahoma	4	Ito et al.	4043232	14.27546692	9.634854317	18.88853073	0.039099999	South	Ozone
Oklahoma	4	Bell et al.	4043232	7.021621227	2.330771446	11.68457985	0.019200001	South	Ozone
Oklahoma	4	Laden et al.	2638735.25	24.77122879	11.10543823	38.3670578	0.063199997	South	PM2.5
Oklahoma	4	Krewski et al.	2360772.75	9.623706818	6.500721931	12.73311138	0.024800001	South	PM2.5
Oklahoma	4	Jerrett et al.	2360772.75	14.01362038	4.719381332	23.24923897	0.328799993	South	Ozone
Oklahoma	5	Bell et al.	4043232	8.723665237	2.895377874	14.51879883	0.0239	South	Ozone
Oklahoma	5	Laden et al.	2638735.25	66.70292664	29.90600204	103.3072662	0.170200005	South	PM2.5
Oklahoma	5	Jerrett et al.	2360772.75	17.40133858	5.862051964	28.86085701	0.408300012	South	Ozone
Oklahoma	5	Ito et al.	4043232	17.73941422	11.97121239	23.47485352	0.048599999	South	Ozone
Oklahoma	5	Krewski et al.	2360772.75	25.92814827	17.51445198	34.30502701	0.0669	South	PM2.5
Oklahoma	6	Krewski et al.	2360772.75	43.21678543	29.19487762	57.17547989	0.111500002	South	PM2.5
Oklahoma	6	Laden et al.	2638735.25	111.2244644	49.88152695	172.2110291	0.283699989	South	PM2.5
Oklahoma	6	Jerrett et al.	2360772.75	16.07840729	5.415657043	26.67031097	0.377299994	South	Ozone
Oklahoma	6	Bell et al.	4043232	8.06708622	2.677675962	13.42496777	0.0221	South	Ozone
Oklahoma	6	Ito et al.	4043232	16.40220261	11.06970978	21.70354843	0.0449	South	Ozone
Oregon	1	Krewski et al.	2352523	2.969818354	2.006049156	3.929430008	0.009	West	PM2.5
Oregon	1	Laden et al.	2598350.75	7.641077518	3.425388813	11.83582211	0.0231	West	PM2.5
Oregon	1	Jerrett et al.	2352523	3.217767715	1.082985401	5.341688633	0.104599997	West	Ozone
Oregon	1	Ito et al.	3780813.75	3.813771963	2.574624538	5.044970512	0.0123	West	Ozone
Oregon	1	Bell et al.	3780813.75	1.876568913	0.623061955	3.122019768	0.0061	West	Ozone
Oregon	2	Bell et al.	3780813.75	2.015384674	0.66921699	3.352643728	0.0065	West	Ozone
Oregon	2	Jerrett et al.	2352523	3.486433983	1.17353034	5.787093639	0.113399997	West	Ozone
Oregon	2	Ito et al.	3780813.75	4.095278263	2.764928341	5.416837215	0.0132	West	Ozone
Oregon	2	Laden et al.	2598350.75	17.17899895	7.700415134	26.61219978	0.051899999	West	PM2.5
Oregon	2	Krewski et al.	2352523	6.687253952	4.517003059	8.848228455	0.020400001	West	PM2.5
Oregon	3	Bell et al.	3780813.75	3.098546028	1.028427958	5.156794548	0.01	West	Ozone
Oregon	3	Ito et al.	3780813.75	6.30061388	4.251984596	8.337516785	0.020300001	West	Ozone
Oregon	3	Krewski et al.	2352523	8.433110237	5.696259975	11.15826607	0.025699999	West	PM2.5
Oregon	3	Jerrett et al.	2352523	5.341103554	1.798016429	8.864624977	0.173700005	West	Ozone
Oregon	3	Laden et al.	2598350.75	21.65577888	9.707072258	33.54738235	0.065399997	West	PM2.5
Oregon	4	Jerrett et al.	2352523	8.47875309	2.855755091	14.06488323	0.275700003	West	Ozone
Oregon	4	Ito et al.	3780813.75	9.952401161	6.715845108	13.17095089	0.032099999	West	Ozone
Oregon	4	Krewski et al.	2352523	12.05580807	8.143563271	15.9510603	0.036699999	West	PM2.5
Oregon	4	Bell et al.	3780813.75	4.893807888	1.624153495	8.145253181	0.015799999	West	Ozone
Oregon	4	Laden et al.	2598350.75	30.95550919	13.87783241	47.94612885	0.093500003	West	PM2.5
Oregon	5	Bell et al.	3780813.75	7.544667244	2.503437042	12.55975437	0.0244	West	Ozone
Oregon	5	Laden et al.	2598350.75	43.5579071	19.52952957	67.45935059	0.131600007	West	PM2.5
Oregon	5	Ito et al.	3780813.75	15.34796429	10.35476875	20.31528854	0.049600001	West	Ozone
Oregon	5	Krewski et al.	2352523	16.96658897	11.46098709	22.44803238	0.0517	West	PM2.5
Oregon	5	Jerrett et al.	2352523	12.85656643	4.331538677	21.32071877	0.418000013	West	Ozone
Oregon	6	Ito et al.	3780813.75	13.07346344	8.821451187	17.30229378	0.042199999	West	Ozone
Oregon	6	Bell et al.	3780813.75	6.427956104	2.133188486	10.69927597	0.0207	West	Ozone
Oregon	6	Jerrett et al.	2352523	11.00342178	3.70666337	18.25012589	0.357800007	West	Ozone
Oregon	6	Laden et al.	2598350.75	66.68079376	29.89929008	103.2618942	0.201399997	West	PM2.5
Oregon	6	Krewski et al.	2352523	25.98204613	17.55129242	34.37548447	0.079099998	West	PM2.5
Pennsylvania	1	Laden et al.	8399350	222.6824951	99.87960815	344.7432861	0.184499994	Northeast	PM2.5
Pennsylvania	1	Krewski et al.	7614203.5	86.82039642	58.65266037	114.8595886	0.0726	Northeast	PM2.5
Pennsylvania	1	Jerrett et al.	7614203.5	0.320476055	0.108441338	0.529155135	0.0027	Northeast	Ozone
Pennsylvania	1	Bell et al.	12119520	-0.066446602	-0.009673558	-0.172518909	-1.00E-04	Northeast	Ozone
Pennsylvania	1	Ito et al.	12119520	-0.252947688	-0.119778842	-0.434340119	-0.0002	Northeast	Ozone
Pennsylvania	2	Bell et al.	12119520	0.672218263	0.236193568	1.05331707	0.0006	Northeast	Ozone
Pennsylvania	2	Laden et al.	8399350	141.2219543	63.30863953	218.7462921	0.116999999	Northeast	PM2.5
Pennsylvania	2	Jerrett et al.	7614203.5	1.506274939	0.507037342	2.500117302	0.0126	Northeast	Ozone
Pennsylvania	2	Krewski et al.	7614203.5	55.03661728	37.17615891	72.81990814	0.046	Northeast	PM2.5
Pennsylvania	2	Ito et al.	12119520	1.242406845	0.89224118	1.538814545	0.0011	Northeast	Ozone
Pennsylvania	3	Bell et al.	12119520	-1.227282763	-0.395427108	-2.102136135	-0.0011	Northeast	Ozone
Pennsylvania	3	Jerrett et al.	7614203.5	-1.697256923	-0.570180655	-2.822737694	-0.0142	Northeast	Ozone
Pennsylvania	3	Laden et al.	8399350	154.7131958	69.35913086	239.6351166	0.128199995	Northeast	PM2.5
Pennsylvania	3	Krewski et al.	7614203.5	60.27230835	40.71310425	79.74668121	0.0504	Northeast	PM2.5
Pennsylvania	3	Ito et al.	12119520	-2.608991146	-1.711665392	-3.548337936	-0.0023	Northeast	Ozone
Pennsylvania	4	Bell et al.	12119520	11.39268017	3.792869329	18.90254974	0.01	Northeast	Ozone
Pennsylvania	4	Laden et al.	8399350	175.6053619	78.73014832	271.9780884	0.145500004	Northeast	PM2.5
Pennsylvania	4	Ito et al.	12119520	23.05589676	15.60690308	30.41645432	0.020199999	Northeast	Ozone
Pennsylvania	4	Krewski et al.	7614203.5	68.43135071	46.22509384	90.5406723	0.0572	Northeast	PM2.5
Pennsylvania	4	Jerrett et al.	7614203.5	21.04952621	7.086541653	34.93354034	0.175899997	Northeast	Ozone
Pennsylvania	5	Jerrett et al.	7614203.5	27.48391533	9.253463745	45.60845184	0.229699999	Northeast	Ozone
Pennsylvania	5	Bell et al.	12119520	15.21361446	5.057303905	25.28040123	0.0133	Northeast	Ozone
Pennsylvania	5	Laden et al.	8399350	419.8002319	188.323822	649.8017578	0.347900003	Northeast	PM2.5
Pennsylvania	5	Krewski et al.	7614203.5	163.6738129	110.5762405	216.5250244	0.136800006	Northeast	PM2.5
Pennsylvania	5	Ito et al.	12119520	30.86122322	20.85887718	40.77547836	0.027000001	Northeast	Ozone
Pennsylvania	6	Jerrett et al.	7614203.5	19.76736832	6.654122353	32.80945206	0.165199995	Northeast	Ozone
Pennsylvania	6	Bell et al.	12119520	10.80676937	3.597452164	17.93219757	0.0094	Northeast	Ozone
Pennsylvania	6	Krewski et al.	7614203.5	243.2224426	164.3347778	321.7284241	0.203299999	Northeast	PM2.5
Pennsylvania	6	Laden et al.	8399350	623.5533447	279.848877	964.7735596	0.516700029	Northeast	PM2.5
Pennsylvania	6	Ito et al.	12119520	21.87355614	14.80508614	28.85956192	0.019099999	Northeast	Ozone
Rhode Island	1	Ito et al.	938479.625	0.536230326	0.364371121	0.704704881	0.0067	Northeast	Ozone
Rhode Island	1	Bell et al.	938479.625	0.266548932	0.089075789	0.440573335	0.0033	Northeast	Ozone
Rhode Island	1	Laden et al.	644330.125	2.270743132	1.017710209	3.518121481	0.026799999	Northeast	PM2.5
Rhode Island	1	Krewski et al.	580972.5	0.884639442	0.59752351	1.17054677	0.0105	Northeast	PM2.5
Rhode Island	1	Jerrett et al.	580972.5	0.464677393	0.156348288	0.771615684	0.057799999	Northeast	Ozone
Rhode Island	2	Ito et al.	938479.625	-0.030081647	-0.017398996	-0.045486644	-0.0004	Northeast	Ozone
Rhode Island	2	Bell et al.	938479.625	-0.011492511	-0.003109901	-0.022653894	-1.00E-04	Northeast	Ozone
Rhode Island	2	Jerrett et al.	580972.5	-0.013266349	-0.004457281	-0.022060771	-0.0017	Northeast	Ozone
Rhode Island	2	Laden et al.	644330.125	-1.123031497	-0.503187656	-1.740412593	-0.0133	Northeast	PM2.5
Rhode Island	2	Krewski et al.	580972.5	-0.437309086	-0.295358777	-0.578679442	-0.0052	Northeast	PM2.5
Rhode Island	3	Bell et al.	938479.625	-0.160541996	-0.052618459	-0.270520717	-0.002	Northeast	Ozone
Rhode Island	3	Jerrett et al.	580972.5	-0.272383064	-0.091617376	-0.452452391	-0.0339	Northeast	Ozone
Rhode Island	3	Krewski et al.	580972.5	2.41622591	1.632028341	3.19711709	0.0288	Northeast	PM2.5
Rhode Island	3	Laden et al.	644330.125	6.203789234	2.780478239	9.611551285	0.073200002	Northeast	PM2.5
Rhode Island	3	Ito et al.	938479.625	-0.33279714	-0.221844256	-0.445757985	-0.0042	Northeast	Ozone
Rhode Island	4	Laden et al.	644330.125	2.393213987	1.072508097	3.708184004	0.028200001	Northeast	PM2.5
Rhode Island	4	Jerrett et al.	580972.5	0.903944969	0.304201543	1.500769496	0.112400003	Northeast	Ozone
Rhode Island	4	Bell et al.	938479.625	0.521807015	0.173557147	0.86659348	0.0065	Northeast	Ozone
Rhode Island	4	Krewski et al.	580972.5	0.932101667	0.629569054	1.233372569	0.0111	Northeast	PM2.5
Rhode Island	4	Ito et al.	938479.625	1.057565331	0.715205371	1.396518111	0.0133	Northeast	Ozone
Rhode Island	5	Bell et al.	938479.625	0.918563902	0.305191398	1.527161121	0.0115	Northeast	Ozone
Rhode Island	5	Jerrett et al.	580972.5	1.590264916	0.535317421	2.639487505	0.197799996	Northeast	Ozone
Rhode Island	5	Ito et al.	938479.625	1.864829183	1.259776473	2.465178251	0.023399999	Northeast	Ozone
Rhode Island	5	Laden et al.	644330.125	25.76264954	11.5538702	39.88904953	0.30399999	Northeast	PM2.5
Rhode Island	5	Krewski et al.	580972.5	10.04076767	6.782978535	13.28387547	0.119499996	Northeast	PM2.5
Rhode Island	6	Jerrett et al.	580972.5	0.102206945	0.034385726	0.169735849	0.0127	Northeast	Ozone
Rhode Island	6	Bell et al.	938479.625	0.055825405	0.019134257	0.089877449	0.0007	Northeast	Ozone
Rhode Island	6	Ito et al.	938479.625	0.107749291	0.075207375	0.13770397	0.0013	Northeast	Ozone
Rhode Island	6	Krewski et al.	580972.5	10.747262	7.260347843	14.21836567	0.127900004	Northeast	PM2.5
Rhode Island	6	Laden et al.	644330.125	27.57357788	12.36676693	42.69040298	0.325399995	Northeast	PM2.5
South Carolina	1	Krewski et al.	2995533.75	-4.324658394	-2.920418739	-5.723601818	-0.0093	South	PM2.5
South Carolina	1	Jerrett et al.	2995533.75	4.825494289	1.623971701	8.011179924	0.102700002	South	Ozone
South Carolina	1	Laden et al.	3326577	-11.15973949	-4.996866226	-17.30642319	-0.023800001	South	PM2.5
South Carolina	1	Ito et al.	4939515	5.308159351	3.58867836	7.011589527	0.012	South	Ozone
South Carolina	1	Bell et al.	4939515	2.617816925	0.870440423	4.348883629	0.0059	South	Ozone
South Carolina	2	Bell et al.	4939515	5.231088161	1.737228155	8.700927734	0.0118	South	Ozone
South Carolina	2	Jerrett et al.	2995533.75	9.652435303	3.249481678	16.01960564	0.205400005	South	Ozone
South Carolina	2	Krewski et al.	2995533.75	14.04608727	9.487943649	18.58444786	0.030200001	South	PM2.5
South Carolina	2	Ito et al.	4939515	10.62748241	7.17606926	14.05520344	0.024	South	Ozone
South Carolina	2	Laden et al.	3326577	36.12769699	16.19639587	55.95791245	0.077	South	PM2.5
South Carolina	3	Laden et al.	3326577	82.98635864	37.20591354	128.529007	0.176799998	South	PM2.5
South Carolina	3	Ito et al.	4939515	9.705078125	6.553861618	12.83405018	0.0219	South	Ozone
South Carolina	3	Bell et al.	4939515	4.777779579	1.586838245	7.946166515	0.0108	South	Ozone
South Carolina	3	Jerrett et al.	2995533.75	8.890149117	2.992802143	14.75476646	0.189199999	South	Ozone
South Carolina	3	Krewski et al.	2995533.75	32.25837708	21.79042053	42.68061829	0.069499999	South	PM2.5
South Carolina	4	Krewski et al.	2995533.75	-18.71406174	-12.63780689	-24.7671051	-0.0403	South	PM2.5
South Carolina	4	Ito et al.	4939515	23.7251606	16.01117706	31.39479065	0.0535	South	Ozone
South Carolina	4	Bell et al.	4939515	11.66789913	3.87270236	19.41820335	0.0263	South	Ozone
South Carolina	4	Jerrett et al.	2995533.75	21.29234314	7.173923016	35.3088913	0.453000009	South	Ozone
South Carolina	4	Laden et al.	3326577	-48.23956299	-21.60185623	-74.80197906	-0.102799997	South	PM2.5
South Carolina	5	Laden et al.	3326577	25.20172882	11.2974577	39.0372467	0.0537	South	PM2.5
South Carolina	5	Krewski et al.	2995533.75	9.801427841	6.620635986	12.96850872	0.0211	South	PM2.5
South Carolina	5	Ito et al.	4939515	31.44560051	21.22118378	41.61146545	0.071000002	South	Ozone
South Carolina	5	Bell et al.	4939515	15.46452522	5.13279438	25.73696709	0.034899998	South	Ozone
South Carolina	5	Jerrett et al.	2995533.75	28.22627831	9.514879227	46.78416824	0.600399971	South	Ozone
South Carolina	6	Krewski et al.	2995533.75	56.73550034	38.32824326	75.05892944	0.122199997	South	PM2.5
South Carolina	6	Laden et al.	3326577	145.8348541	65.40991974	225.7768555	0.310600013	South	PM2.5
South Carolina	6	Bell et al.	4939515	17.96791077	5.963181496	29.90575981	0.0405	South	Ozone
South Carolina	6	Ito et al.	4939515	36.5407753	24.65761566	48.35785294	0.082500003	South	Ozone
South Carolina	6	Jerrett et al.	2995533.75	32.67947769	11.01932526	54.14909363	0.695100009	South	Ozone
South Dakota	1	Jerrett et al.	456303.25	0.05006675	0.016890472	0.082918137	0.0067	Midwest	Ozone
South Dakota	1	Ito et al.	773329.9375	0.034735028	0.02431242	0.044260427	0.0005	Midwest	Ozone
South Dakota	1	Bell et al.	773329.9375	0.018073816	0.006210765	0.029019646	0.0003	Midwest	Ozone
South Dakota	1	Krewski et al.	456303.25	-1.357135296	-0.916567743	-1.795943022	-0.0198	Midwest	PM2.5
South Dakota	1	Laden et al.	505989.9375	-3.483561516	-1.56054163	-5.399699211	-0.050299998	Midwest	PM2.5
South Dakota	2	Krewski et al.	456303.25	2.133246183	1.440912485	2.822640419	0.031099999	Midwest	PM2.5
South Dakota	2	Laden et al.	505989.9375	5.481502533	2.456914663	8.491966248	0.079099998	Midwest	PM2.5
South Dakota	2	Ito et al.	773329.9375	-0.037767649	-0.024579166	-0.051754259	-0.0006	Midwest	Ozone
South Dakota	2	Jerrett et al.	456303.25	-0.017828036	-0.00597061	-0.029741529	-0.0024	Midwest	Ozone
South Dakota	2	Bell et al.	773329.9375	-0.017539745	-0.005600625	-0.030295698	-0.0003	Midwest	Ozone
South Dakota	3	Krewski et al.	456303.25	3.633165121	2.454192877	4.806985855	0.052900001	Midwest	PM2.5
South Dakota	3	Laden et al.	505989.9375	9.308749199	4.173480034	14.4172945	0.134399995	Midwest	PM2.5
South Dakota	3	Bell et al.	773329.9375	0.070875145	0.023729473	0.116926797	0.0011	Midwest	Ozone
South Dakota	3	Jerrett et al.	456303.25	0.16173847	0.054472871	0.268311203	0.0218	Midwest	Ozone
South Dakota	3	Ito et al.	773329.9375	0.142162383	0.096783809	0.186468631	0.0022	Midwest	Ozone
South Dakota	4	Jerrett et al.	456303.25	1.128655195	0.379908144	1.873424411	0.151999995	Midwest	Ozone
South Dakota	4	Laden et al.	505989.9375	0.98762852	0.443068802	1.528678536	0.0143	Midwest	PM2.5
South Dakota	4	Ito et al.	773329.9375	1.164903402	0.786327124	1.54112947	0.017899999	Midwest	Ozone
South Dakota	4	Bell et al.	773329.9375	0.573097229	0.190260991	0.953554153	0.0088	Midwest	Ozone
South Dakota	4	Krewski et al.	456303.25	0.38239935	0.258347124	0.505873501	0.0056	Midwest	PM2.5
South Dakota	5	Ito et al.	773329.9375	1.207489014	0.815188229	1.597243547	0.0185	Midwest	Ozone
South Dakota	5	Bell et al.	773329.9375	0.594179332	0.197287917	0.988491237	0.0091	Midwest	Ozone
South Dakota	5	Jerrett et al.	456303.25	1.175035238	0.395561874	1.950201511	0.158199996	Midwest	Ozone
South Dakota	5	Laden et al.	505989.9375	8.50188446	3.811182976	13.16951656	0.1228	Midwest	PM2.5
South Dakota	5	Krewski et al.	456303.25	3.31126976	2.236678839	4.3812356	0.0482	Midwest	PM2.5
South Dakota	6	Bell et al.	773329.9375	0.815106809	0.270561367	1.356442094	0.0125	Midwest	Ozone
South Dakota	6	Laden et al.	505989.9375	14.95879459	6.707865715	23.16373444	0.216000006	Midwest	PM2.5
South Dakota	6	Krewski et al.	456303.25	5.835183144	3.941819191	7.720113754	0.085000001	Midwest	PM2.5
South Dakota	6	Ito et al.	773329.9375	1.657237887	1.118480921	2.192824602	0.0254	Midwest	Ozone
South Dakota	6	Jerrett et al.	456303.25	1.602089643	0.539406061	2.658582211	0.215700001	Midwest	Ozone
Tennessee	1	Ito et al.	6100793.5	5.691815853	3.847217798	7.520002365	0.01	South	Ozone
Tennessee	1	Krewski et al.	3717569.5	12.14660263	8.205054283	16.07087898	0.020099999	South	PM2.5
Tennessee	1	Jerrett et al.	3717569.5	5.701969624	1.91875124	9.46722126	0.083800003	South	Ozone
Tennessee	1	Laden et al.	4119459.25	31.18789673	13.98319817	48.30198669	0.051199999	South	PM2.5
Tennessee	1	Bell et al.	6100793.5	2.806071758	0.932833135	4.662639618	0.0049	South	Ozone
Tennessee	2	Krewski et al.	3717569.5	-4.720675468	-3.187005997	-6.249357224	-0.0078	South	PM2.5
Tennessee	2	Bell et al.	6100793.5	3.925379038	1.304049253	6.526911259	0.0069	South	Ozone
Tennessee	2	Laden et al.	4119459.25	-12.19096851	-5.452382565	-18.92710686	-0.02	South	PM2.5
Tennessee	2	Jerrett et al.	3717569.5	7.958371639	2.678343058	13.21216297	0.116999999	South	Ozone
Tennessee	2	Ito et al.	6100793.5	7.970582485	5.383857727	10.53779316	0.014	South	Ozone
Tennessee	3	Ito et al.	6100793.5	10.66112614	7.198513031	14.10023594	0.0187	South	Ozone
Tennessee	3	Bell et al.	6100793.5	5.247336864	1.742556453	8.728289604	0.0092	South	Ozone
Tennessee	3	Laden et al.	4119459.25	67.62979889	30.32576561	104.7283249	0.111000001	South	PM2.5
Tennessee	3	Jerrett et al.	3717569.5	10.53862381	3.54719615	17.49341774	0.154899999	South	Ozone
Tennessee	3	Krewski et al.	3717569.5	26.34550095	17.79694366	34.85611343	0.043699998	South	PM2.5
Tennessee	4	Bell et al.	6100793.5	13.4988308	4.479894638	22.46788597	0.023600001	South	Ozone
Tennessee	4	Ito et al.	6100793.5	27.45301628	18.52484703	36.33188248	0.048099998	South	Ozone
Tennessee	4	Jerrett et al.	3717569.5	27.40673256	9.232045174	45.45795822	0.40290001	South	Ozone
Tennessee	4	Krewski et al.	3717569.5	4.32121563	2.92108798	5.713202477	0.0072	South	PM2.5
Tennessee	4	Laden et al.	4119459.25	10.96823025	4.933191299	16.9334259	0.017999999	South	PM2.5
Tennessee	5	Bell et al.	6100793.5	17.36917686	5.764294624	28.91012383	0.030400001	South	Ozone
Tennessee	5	Ito et al.	6100793.5	35.3248558	23.83637238	46.75017166	0.061799999	South	Ozone
Tennessee	5	Krewski et al.	3717569.5	23.85001373	16.10993004	31.55694199	0.039500002	South	PM2.5
Tennessee	5	Laden et al.	4119459.25	61.34458923	27.49812126	95.02735901	0.100699998	South	PM2.5
Tennessee	5	Jerrett et al.	3717569.5	35.38283539	11.92351532	58.66445923	0.520099998	South	Ozone
Tennessee	6	Krewski et al.	3717569.5	62.89954758	42.49065399	83.21714783	0.1043	South	PM2.5
Tennessee	6	Jerrett et al.	3717569.5	33.45233917	11.27187347	55.46907043	0.491699994	South	Ozone
Tennessee	6	Bell et al.	6100793.5	16.43255424	5.453169346	27.35261345	0.0288	South	Ozone
Tennessee	6	Laden et al.	4119459.25	161.7041168	72.51451874	250.3899994	0.265300006	South	PM2.5
Tennessee	6	Ito et al.	6100793.5	33.42274475	22.55168533	44.23513412	0.058499999	South	Ozone
Texas	1	Krewski et al.	14970325	19.76776314	13.3541832	26.15225029	0.011	South	PM2.5
Texas	1	Laden et al.	16923288	50.88990402	22.82424736	78.78917694	0.027899999	South	PM2.5
Texas	1	Bell et al.	26710120	11.90949345	3.960355997	19.7829113	0.0069	South	Ozone
Texas	1	Ito et al.	26710120	24.14531136	16.3254509	31.89064026	0.014	South	Ozone
Texas	1	Jerrett et al.	14970325	21.22734261	7.145578384	35.23267746	0.119000003	South	Ozone
Texas	2	Krewski et al.	14970325	11.7290802	7.925321579	15.51396084	0.0065	South	PM2.5
Texas	2	Laden et al.	16923288	30.05418777	13.49205112	46.48709106	0.0165	South	PM2.5
Texas	2	Bell et al.	26710120	4.554454327	1.518597007	7.545085907	0.0026	South	Ozone
Texas	2	Ito et al.	26710120	9.19502449	6.233822346	12.11183453	0.0053	South	Ozone
Texas	2	Jerrett et al.	14970325	8.257763863	2.780352116	13.70305347	0.046300001	South	Ozone
Texas	3	Laden et al.	16923288	89.23925018	40.02626038	138.1550598	0.048900001	South	PM2.5
Texas	3	Krewski et al.	14970325	34.66316223	23.41711235	45.85791016	0.019200001	South	PM2.5
Texas	3	Ito et al.	26710120	13.41320801	9.087952614	17.67902565	0.0078	South	Ozone
Texas	3	Bell et al.	26710120	6.637395382	2.211748123	11.00257301	0.0038	South	Ozone
Texas	3	Jerrett et al.	14970325	12.03503132	4.050178051	19.98074913	0.067500003	South	Ozone
Texas	4	Bell et al.	26710120	28.57086372	9.486211777	47.53269196	0.0165	South	Ozone
Texas	4	Krewski et al.	14970325	-35.88806534	-24.22876358	-47.50932693	-0.0199	South	PM2.5
Texas	4	Ito et al.	26710120	58.06445694	39.19869614	76.80908966	0.033599999	South	Ozone
Texas	4	Laden et al.	16923288	-93.12392426	-41.6508255	-144.575119	-0.050999999	South	PM2.5
Texas	4	Jerrett et al.	14970325	51.00838089	17.17963219	84.61795044	0.286000013	South	Ozone
Texas	5	Laden et al.	16923288	354.4647217	158.9451752	548.9067993	0.194199994	South	PM2.5
Texas	5	Jerrett et al.	14970325	45.87919998	15.44916153	76.12369537	0.257200003	South	Ozone
Texas	5	Bell et al.	26710120	25.6556015	8.51758194	42.68603134	0.0148	South	Ozone
Texas	5	Ito et al.	26710120	52.14629745	35.20057297	68.98579407	0.030200001	South	Ozone
Texas	5	Krewski et al.	14970325	137.573288	92.93369293	182.0146637	0.076300003	South	PM2.5
Texas	6	Laden et al.	16923288	319.9897766	143.4938507	495.4944763	0.175300002	South	PM2.5
Texas	6	Krewski et al.	14970325	124.2593079	83.94082642	164.3976898	0.068999998	South	PM2.5
Texas	6	Jerrett et al.	14970325	43.77630997	14.7410078	72.63466644	0.245399997	South	Ozone
Texas	6	Bell et al.	26710120	24.40157127	8.102617264	40.59272003	0.0141	South	Ozone
Texas	6	Ito et al.	26710120	49.58436584	33.47681808	65.58552551	0.0287	South	Ozone
Utah	1	Jerrett et al.	1480369.875	-0.121495657	-0.040848393	-0.20189999	-0.0077	West	Ozone
Utah	1	Krewski et al.	1480369.875	2.348362923	1.58618629	3.107331514	0.0146	West	PM2.5
Utah	1	Laden et al.	1694279.125	6.087247372	2.728210926	9.431107521	0.037300002	West	PM2.5
Utah	1	Ito et al.	2922439.5	-0.143859833	-0.095249176	-0.193956971	-0.001	West	Ozone
Utah	1	Bell et al.	2922439.5	-0.068659909	-0.022342416	-0.116499886	-0.0005	West	Ozone
Utah	2	Jerrett et al.	1480369.875	-0.719034135	-0.241821423	-1.194523215	-0.045600001	West	Ozone
Utah	2	Laden et al.	1694279.125	14.7256918	6.60076189	22.81163788	0.0902	West	PM2.5
Utah	2	Krewski et al.	1480369.875	5.680332184	3.836867809	7.515912533	0.035399999	West	PM2.5
Utah	2	Bell et al.	2922439.5	-0.390915215	-0.129260346	-0.653021216	-0.0026	West	Ozone
Utah	2	Ito et al.	2922439.5	-0.799525082	-0.537558496	-1.06191802	-0.0054	West	Ozone
Utah	3	Laden et al.	1694279.125	9.689300537	4.342725754	15.01141262	0.0594	West	PM2.5
Utah	3	Bell et al.	2922439.5	0.31412679	0.104610227	0.521040916	0.0021	West	Ozone
Utah	3	Ito et al.	2922439.5	0.635421872	0.430253416	0.83803314	0.0043	West	Ozone
Utah	3	Krewski et al.	1480369.875	3.743650675	2.528640985	4.953528881	0.0233	West	PM2.5
Utah	3	Jerrett et al.	1480369.875	0.554674208	0.186628491	0.921061575	0.0352	West	Ozone
Utah	4	Ito et al.	2922439.5	0.79737705	0.539619923	1.052207589	0.0054	West	Ozone
Utah	4	Jerrett et al.	1480369.875	0.698161066	0.234976843	1.158984661	0.044300001	West	Ozone
Utah	4	Laden et al.	1694279.125	17.06406593	7.649133205	26.43332672	0.104500003	West	PM2.5
Utah	4	Bell et al.	2922439.5	0.393854409	0.131089598	0.653642118	0.0026	West	Ozone
Utah	4	Krewski et al.	1480369.875	6.585631371	4.448391438	8.713705063	0.041099999	West	PM2.5
Utah	5	Krewski et al.	1480369.875	6.061730385	4.09444046	8.02064991	0.037799999	West	PM2.5
Utah	5	Jerrett et al.	1480369.875	2.74396944	0.92364043	4.554571629	0.173899993	West	Ozone
Utah	5	Laden et al.	1694279.125	15.70019627	7.037227631	24.32246017	0.096199997	West	PM2.5
Utah	5	Bell et al.	2922439.5	1.512216687	0.501982391	2.516384363	0.0102	West	Ozone
Utah	5	Ito et al.	2922439.5	3.074310064	2.074983835	4.067649364	0.0207	West	Ozone
Utah	6	Laden et al.	1694279.125	21.576931	9.672460556	33.4227066	0.132200003	West	PM2.5
Utah	6	Bell et al.	2922439.5	1.754995942	0.582522929	2.920631409	0.0118	West	Ozone
Utah	6	Krewski et al.	1480369.875	8.326319695	5.62422514	11.01677322	0.051899999	West	PM2.5
Utah	6	Jerrett et al.	1480369.875	3.193377972	1.075024247	5.299983978	0.202399999	West	Ozone
Utah	6	Ito et al.	2922439.5	3.568357468	2.408230305	4.721731663	0.024	West	Ozone
Vermont	1	Jerrett et al.	420510.625	0.277784586	0.093468823	0.461254597	0.0451	Northeast	Ozone
Vermont	1	Bell et al.	654417.8125	0.142545149	0.047571164	0.235934824	0.0025	Northeast	Ozone
Vermont	1	Laden et al.	458399.875	0.747168541	0.334884554	1.157553315	0.0124	Northeast	PM2.5
Vermont	1	Ito et al.	654417.8125	0.287384063	0.195008501	0.378205329	0.0051	Northeast	Ozone
Vermont	1	Krewski et al.	420510.625	0.291148454	0.196656287	0.385240704	0.0048	Northeast	PM2.5
Vermont	2	Laden et al.	458399.875	3.168405056	1.420033216	4.908869743	0.0524	Northeast	PM2.5
Vermont	2	Bell et al.	654417.8125	0.260346502	0.086601168	0.432332724	0.0046	Northeast	Ozone
Vermont	2	Ito et al.	654417.8125	0.527579725	0.35682115	0.696607947	0.0093	Northeast	Ozone
Vermont	2	Krewski et al.	420510.625	1.235058546	0.834212482	1.634216785	0.0206	Northeast	PM2.5
Vermont	2	Jerrett et al.	420510.625	0.501799762	0.168862641	0.833141565	0.081500001	Northeast	Ozone
Vermont	3	Laden et al.	458399.875	4.536195755	2.033156395	7.027676582	0.075000003	Northeast	PM2.5
Vermont	3	Ito et al.	654417.8125	0.479907483	0.324605733	0.633609295	0.0085	Northeast	Ozone
Vermont	3	Bell et al.	654417.8125	0.236852258	0.078792579	0.393285275	0.0042	Northeast	Ozone
Vermont	3	Jerrett et al.	420510.625	0.463132352	0.15585357	0.768926561	0.075300001	Northeast	Ozone
Vermont	3	Krewski et al.	420510.625	1.768666625	1.194647908	2.340254545	0.0295	Northeast	PM2.5
Vermont	4	Krewski et al.	420510.625	2.346000195	1.584628701	3.104129076	0.039099999	Northeast	PM2.5
Vermont	4	Jerrett et al.	420510.625	1.234470367	0.415574193	2.048824787	0.200599998	Northeast	Ozone
Vermont	4	Ito et al.	654417.8125	1.321246743	0.89217782	1.747348785	0.023399999	Northeast	Ozone
Vermont	4	Laden et al.	458399.875	6.017002106	2.697013378	9.321294785	0.0995	Northeast	PM2.5
Vermont	4	Bell et al.	654417.8125	0.650373697	0.215992704	1.081746101	0.0115	Northeast	Ozone
Vermont	5	Laden et al.	458399.875	6.419665337	2.877492905	9.945110321	0.1061	Northeast	PM2.5
Vermont	5	Ito et al.	654417.8125	1.167288661	0.788228512	1.543716311	0.0206	Northeast	Ozone
Vermont	5	Jerrett et al.	420510.625	1.088217378	0.366309911	1.806236982	0.176799998	Northeast	Ozone
Vermont	5	Bell et al.	654417.8125	0.574602425	0.190831482	0.955703795	0.0102	Northeast	Ozone
Vermont	5	Krewski et al.	420510.625	2.50328517	1.690867305	3.312243462	0.041700002	Northeast	PM2.5
Vermont	6	Krewski et al.	420510.625	4.103510857	2.77187705	5.429358482	0.068300001	Northeast	PM2.5
Vermont	6	Ito et al.	654417.8125	1.078257918	0.728244424	1.42571032	0.019099999	Northeast	Ozone
Vermont	6	Jerrett et al.	420510.625	1.00859344	0.339490682	1.6741575	0.163900003	Northeast	Ozone
Vermont	6	Laden et al.	458399.875	10.52005959	4.716314793	16.2942009	0.173899993	Northeast	PM2.5
Vermont	6	Bell et al.	654417.8125	0.530930459	0.176360294	0.882902682	0.0094	Northeast	Ozone
Virginia	1	Bell et al.	8087346.5	3.777679682	1.257088661	6.270786762	0.0062	South	Ozone
Virginia	1	Jerrett et al.	4890406	6.820572376	2.295471907	11.32299519	0.107600003	South	Ozone
Virginia	1	Ito et al.	8087346.5	7.65062952	5.176417351	10.09782219	0.0127	South	Ozone
Virginia	1	Krewski et al.	4890406	7.886218548	5.327237606	10.43390083	0.0125	South	PM2.5
Virginia	1	Laden et al.	5474221.5	20.25135803	9.080377579	31.36200905	0.0317	South	PM2.5
Virginia	2	Jerrett et al.	4890406	6.911857128	2.326375961	11.4736433	0.109099999	South	Ozone
Virginia	2	Bell et al.	8087346.5	3.823818922	1.272882223	6.34518671	0.0063	South	Ozone
Virginia	2	Ito et al.	8087346.5	7.739913464	5.238627911	10.2121563	0.0128	South	Ozone
Virginia	2	Laden et al.	5474221.5	60.05342865	26.91864204	93.02968597	0.094099998	South	PM2.5
Virginia	2	Krewski et al.	4890406	23.37072945	15.78609371	30.92295837	0.037	South	PM2.5
Virginia	3	Bell et al.	8087346.5	4.342213631	1.443998694	7.212636471	0.0072	South	Ozone
Virginia	3	Ito et al.	8087346.5	8.802969933	5.952167511	11.62643719	0.0146	South	Ozone
Virginia	3	Laden et al.	5474221.5	104.8786011	47.01832581	162.4449768	0.164299995	South	PM2.5
Virginia	3	Krewski et al.	4890406	40.78739548	27.55137444	53.96595764	0.064599998	South	PM2.5
Virginia	3	Jerrett et al.	4890406	7.956395149	2.677846909	13.20804119	0.125599995	South	Ozone
Virginia	4	Laden et al.	5474221.5	38.33428574	17.1841774	59.38068008	0.0601	South	PM2.5
Virginia	4	Krewski et al.	4890406	14.90006828	10.06460094	19.71473885	0.023600001	South	PM2.5
Virginia	4	Ito et al.	8087346.5	28.9765892	19.56003761	38.33432388	0.048	South	Ozone
Virginia	4	Jerrett et al.	4890406	25.68581009	8.652868271	42.60100555	0.405299991	South	Ozone
Virginia	4	Bell et al.	8087346.5	14.25607681	4.732935429	23.71961403	0.023600001	South	Ozone
Virginia	5	Laden et al.	5474221.5	141.3588409	63.38579559	218.9041901	0.221499994	South	PM2.5
Virginia	5	Bell et al.	8087346.5	14.371418	4.771381378	23.91075516	0.023800001	South	Ozone
Virginia	5	Jerrett et al.	4890406	26.11900139	8.799283981	43.31711578	0.412099987	South	Ozone
Virginia	5	Krewski et al.	4890406	55.00162125	37.1546669	72.76945496	0.086999997	South	PM2.5
Virginia	5	Ito et al.	8087346.5	29.20956802	19.71794128	38.64127731	0.048300002	South	Ozone
Virginia	6	Krewski et al.	4890406	98.73768616	66.70697021	130.6189728	0.156299993	South	PM2.5
Virginia	6	Jerrett et al.	4890406	27.4039135	9.232958794	45.44419479	0.432399988	South	Ozone
Virginia	6	Ito et al.	8087346.5	30.80991173	20.80012321	40.75474167	0.050999999	South	Ozone
Virginia	6	Bell et al.	8087346.5	15.16093349	5.033959389	25.22205353	0.0251	South	Ozone
Virginia	6	Laden et al.	5474221.5	253.6788025	113.8076859	392.6428528	0.397399992	South	PM2.5
Washington	1	Bell et al.	7195928	0.049363256	0.018118635	0.073474891	1.00E-04	West	Ozone
Washington	1	Jerrett et al.	4363449	0.167477012	0.056628279	0.276735812	0.0033	West	Ozone
Washington	1	Ito et al.	7195928	0.083863474	0.063732043	0.097014025	0.0002	West	Ozone
Washington	1	Krewski et al.	4363449	11.58248138	7.823369503	15.32570267	0.0222	West	PM2.5
Washington	1	Laden et al.	4893855.5	29.78854561	13.35122776	46.15048599	0.056499999	West	PM2.5
Washington	2	Krewski et al.	4363449	15.25590801	10.30468082	20.1861248	0.029200001	West	PM2.5
Washington	2	Ito et al.	7195928	1.442094803	0.979347944	1.896277189	0.0029	West	Ozone
Washington	2	Laden et al.	4893855.5	39.22674561	17.58213997	60.77034378	0.074299999	West	PM2.5
Washington	2	Jerrett et al.	4363449	1.289637566	0.434292108	2.13966608	0.0251	West	Ozone
Washington	2	Bell et al.	7195928	0.71619463	0.239203647	1.184461236	0.0015	West	Ozone
Washington	3	Jerrett et al.	4363449	1.480298638	0.498397171	2.456490755	0.0288	West	Ozone
Washington	3	Ito et al.	7195928	1.603677273	1.088729024	2.109440327	0.0033	West	Ozone
Washington	3	Krewski et al.	4363449	15.03213501	10.15355968	19.88998032	0.0288	West	PM2.5
Washington	3	Laden et al.	4893855.5	38.65927887	17.32801819	59.89051437	0.073299997	West	PM2.5
Washington	3	Bell et al.	7195928	0.796042383	0.265787959	1.316938162	0.0016	West	Ozone
Washington	4	Ito et al.	7195928	6.296020031	4.253237724	8.322920799	0.0128	West	Ozone
Washington	4	Laden et al.	4893855.5	96.28004456	43.16723251	149.1138	0.182500005	West	PM2.5
Washington	4	Bell et al.	7195928	3.101241112	1.030381322	5.155983925	0.0063	West	Ozone
Washington	4	Jerrett et al.	4363449	5.637710571	1.898479581	9.353892326	0.1096	West	Ozone
Washington	4	Krewski et al.	4363449	37.45090866	25.29812241	49.55043793	0.071699999	West	PM2.5
Washington	5	Bell et al.	7195928	3.358665466	1.115944386	5.58379221	0.0068	West	Ozone
Washington	5	Laden et al.	4893855.5	108.6727142	48.7276001	168.2928772	0.205899999	West	PM2.5
Washington	5	Krewski et al.	4363449	42.27524185	28.55752945	55.93234253	0.080899999	West	PM2.5
Washington	5	Jerrett et al.	4363449	6.119982719	2.061497211	10.15104294	0.118900001	West	Ozone
Washington	5	Ito et al.	7195928	6.818301201	4.60620451	9.013058662	0.0138	West	Ozone
Washington	6	Bell et al.	7195928	3.558473587	1.182337284	5.915946007	0.0072	West	Ozone
Washington	6	Jerrett et al.	4363449	6.474328041	2.180169821	10.74216843	0.125799999	West	Ozone
Washington	6	Krewski et al.	4363449	51.05567169	34.48974609	67.54753113	0.0977	West	PM2.5
Washington	6	Ito et al.	7195928	7.223873615	4.880217552	9.549139023	0.0147	West	Ozone
Washington	6	Laden et al.	4893855.5	131.2162323	58.84257126	203.1811829	0.248699993	West	PM2.5
West Virginia	1	Bell et al.	1933771.125	1.478252888	0.491198838	2.457416534	0.0071	South	Ozone
West Virginia	1	Jerrett et al.	1244084.5	3.070155859	1.033252478	5.096897125	0.1215	South	Ozone
West Virginia	1	Laden et al.	1357007.375	14.33105564	6.424087048	22.19955063	0.064199999	South	PM2.5
West Virginia	1	Krewski et al.	1244084.5	5.572927475	3.764348984	7.373745918	0.0252	South	PM2.5
West Virginia	1	Ito et al.	1933771.125	3.000598431	2.027249098	3.966176987	0.0144	South	Ozone
West Virginia	2	Bell et al.	1933771.125	1.552941442	0.516030133	2.58150959	0.0075	South	Ozone
West Virginia	2	Ito et al.	1933771.125	3.152072906	2.129644156	4.166283607	0.0151	South	Ozone
West Virginia	2	Krewski et al.	1244084.5	3.863556862	2.6097157	5.112020969	0.0175	South	PM2.5
West Virginia	2	Jerrett et al.	1244084.5	3.231618404	1.087610722	5.36485672	0.127900004	South	Ozone
West Virginia	2	Laden et al.	1357007.375	9.930858612	4.451612473	15.38351154	0.044500001	South	PM2.5
West Virginia	3	Laden et al.	1357007.375	24.43050766	10.95172215	37.84267044	0.109399997	South	PM2.5
West Virginia	3	Jerrett et al.	1244084.5	3.615497112	1.216894031	6.001709461	0.143099993	South	Ozone
West Virginia	3	Bell et al.	1933771.125	1.721895218	0.571987092	2.863291502	0.0083	South	Ozone
West Virginia	3	Krewski et al.	1244084.5	9.502216339	6.418524265	12.5726223	0.0429	South	PM2.5
West Virginia	3	Ito et al.	1933771.125	3.496765375	2.361767292	4.623376846	0.016799999	South	Ozone
West Virginia	4	Bell et al.	1933771.125	4.075555801	1.352842927	6.782101631	0.0196	South	Ozone
West Virginia	4	Krewski et al.	1244084.5	4.623102665	3.122843742	6.116853237	0.0209	South	PM2.5
West Virginia	4	Laden et al.	1357007.375	11.88561726	5.328429222	18.40957642	0.053199999	South	PM2.5
West Virginia	4	Ito et al.	1933771.125	8.285959244	5.592368126	10.96358871	0.039799999	South	Ozone
West Virginia	4	Jerrett et al.	1244084.5	8.489352226	2.859122276	14.08346367	0.335999995	South	Ozone
West Virginia	5	Ito et al.	1933771.125	10.32006836	6.964412689	13.65661812	0.049600001	South	Ozone
West Virginia	5	Jerrett et al.	1244084.5	10.57539845	3.562646866	17.53938484	0.418500006	South	Ozone
West Virginia	5	Laden et al.	1357007.375	27.40947342	12.28809929	42.45375824	0.122699998	South	PM2.5
West Virginia	5	Bell et al.	1933771.125	5.075129986	1.684443593	8.446476936	0.0244	South	Ozone
West Virginia	5	Krewski et al.	1244084.5	10.66936016	7.207033634	14.11664104	0.0482	South	PM2.5
West Virginia	6	Ito et al.	1933771.125	9.781957626	6.601513863	12.944067	0.046999998	South	Ozone
West Virginia	6	Bell et al.	1933771.125	4.810773373	1.596760988	8.006222725	0.0231	South	Ozone
West Virginia	6	Laden et al.	1357007.375	57.24744034	25.6754055	88.63296509	0.256300002	South	PM2.5
West Virginia	6	Krewski et al.	1244084.5	22.28898621	15.05738258	29.48781776	0.100699998	South	PM2.5
West Virginia	6	Jerrett et al.	1244084.5	10.05678368	3.387808323	16.67988777	0.398000002	South	Ozone
Wisconsin	1	Jerrett et al.	3712985.5	1.078441381	0.362937152	1.790413737	0.021199999	Midwest	Ozone
Wisconsin	1	Bell et al.	6061481	0.584985077	0.197291061	0.957912803	0.0012	Midwest	Ozone
Wisconsin	1	Krewski et al.	3712985.5	-10.90211773	-7.36295557	-14.42715359	-0.021299999	Midwest	PM2.5
Wisconsin	1	Ito et al.	6061481	1.159729958	0.795516849	1.509482741	0.0024	Midwest	Ozone
Wisconsin	1	Laden et al.	4092648.75	-28.00720024	-12.54644299	-43.41270828	-0.054299999	Midwest	PM2.5
Wisconsin	2	Jerrett et al.	3712985.5	0.585584104	0.197277129	0.971168816	0.0115	Midwest	Ozone
Wisconsin	2	Ito et al.	6061481	0.550214887	0.387328595	0.696792543	0.0011	Midwest	Ozone
Wisconsin	2	Krewski et al.	3712985.5	-15.62451744	-10.55213737	-20.67681694	-0.0305	Midwest	PM2.5
Wisconsin	2	Bell et al.	6061481	0.288816065	0.099758521	0.461178601	0.0006	Midwest	Ozone
Wisconsin	2	Laden et al.	4092648.75	-40.16529465	-17.99157143	-62.26307297	-0.0779	Midwest	PM2.5
Wisconsin	3	Ito et al.	6061481	-3.218363762	-2.152223825	-4.297364712	-0.0066	Midwest	Ozone
Wisconsin	3	Laden et al.	4092648.75	43.36852264	19.43929863	67.1842804	0.084100001	Midwest	PM2.5
Wisconsin	3	Krewski et al.	3712985.5	16.89014244	11.40863132	22.34829521	0.033	Midwest	PM2.5
Wisconsin	3	Bell et al.	6061481	-1.560331702	-0.513099372	-2.62074995	-0.0032	Midwest	Ozone
Wisconsin	3	Jerrett et al.	3712985.5	-2.806779146	-0.943878233	-4.663271427	-0.055199999	Midwest	Ozone
Wisconsin	4	Ito et al.	6061481	4.086105824	2.769440174	5.383770466	0.0084	Midwest	Ozone
Wisconsin	4	Krewski et al.	3712985.5	5.276488304	3.564190149	6.981363297	0.0103	Midwest	PM2.5
Wisconsin	4	Jerrett et al.	3712985.5	3.68657279	1.240623713	6.120641232	0.072499998	Midwest	Ozone
Wisconsin	4	Laden et al.	4092648.75	13.55128002	6.075115681	20.98966026	0.0263	Midwest	PM2.5
Wisconsin	4	Bell et al.	6061481	2.023052216	0.674363494	3.352388859	0.0042	Midwest	Ozone
Wisconsin	5	Krewski et al.	3712985.5	27.13702011	18.33044624	35.90564346	0.052999999	Midwest	PM2.5
Wisconsin	5	Bell et al.	6061481	3.29232502	1.095495462	5.465551376	0.0068	Midwest	Ozone
Wisconsin	5	Laden et al.	4092648.75	69.63993073	31.21834564	107.8713455	0.135000005	Midwest	PM2.5
Wisconsin	5	Ito et al.	6061481	6.668516159	4.511550903	8.802304268	0.0138	Midwest	Ozone
Wisconsin	5	Jerrett et al.	3712985.5	5.916884899	1.991287947	9.82299614	0.116300002	Midwest	Ozone
Wisconsin	6	Krewski et al.	3712985.5	61.89079666	41.81038666	81.88028717	0.120899998	Midwest	PM2.5
Wisconsin	6	Ito et al.	6061481	7.039978981	4.75907135	9.300006866	0.0145	Midwest	Ozone
Wisconsin	6	Jerrett et al.	3712985.5	6.233056545	2.09793973	10.34667969	0.122500002	Midwest	Ozone
Wisconsin	6	Laden et al.	4092648.75	158.7274475	71.1882782	245.7510834	0.307599992	Midwest	PM2.5
Wisconsin	6	Bell et al.	6061481	3.471399307	1.154154062	5.767439365	0.0072	Midwest	Ozone
Wyoming	1	Jerrett et al.	363193.4688	0.430308193	0.144799173	0.714470685	0.072800003	West	Ozone
Wyoming	1	Ito et al.	613710	0.373492062	0.252290189	0.493771166	0.0086	West	Ozone
Wyoming	1	Laden et al.	406414.5625	1.835126877	0.822521985	2.843043804	0.038699999	West	PM2.5
Wyoming	1	Bell et al.	613710	0.18394877	0.061111737	0.305849344	0.0042	West	Ozone
Wyoming	1	Krewski et al.	363193.4688	0.711278677	0.480434805	0.941145062	0.0152	West	PM2.5
Wyoming	2	Ito et al.	613710	0.602296472	0.406586468	0.796765745	0.0139	West	Ozone
Wyoming	2	Laden et al.	406414.5625	2.421409607	1.085307479	3.751304865	0.051100001	West	PM2.5
Wyoming	2	Krewski et al.	363193.4688	0.939452469	0.634556293	1.24305594	0.020099999	West	PM2.5
Wyoming	2	Jerrett et al.	363193.4688	0.694216907	0.233650759	1.152431011	0.1175	West	Ozone
Wyoming	2	Bell et al.	613710	0.29634276	0.09838859	0.493039817	0.0068	West	Ozone
Wyoming	3	Ito et al.	613710	0.760186017	0.513045013	1.005881786	0.0175	West	Ozone
Wyoming	3	Jerrett et al.	363193.4688	0.870250285	0.292911559	1.44458735	0.147300005	West	Ozone
Wyoming	3	Krewski et al.	363193.4688	1.030343175	0.695944369	1.363327742	0.022	West	PM2.5
Wyoming	3	Bell et al.	613710	0.373883933	0.124102212	0.622202635	0.0086	West	Ozone
Wyoming	3	Laden et al.	406414.5625	2.657155752	1.190942049	4.116635323	0.056000002	West	PM2.5
Wyoming	4	Ito et al.	613710	1.26180625	0.851384223	1.670022488	0.029100001	West	Ozone
Wyoming	4	Krewski et al.	363193.4688	1.961410642	1.324863434	2.595237732	0.041900001	West	PM2.5
Wyoming	4	Jerrett et al.	363193.4688	1.439920306	0.484795094	2.389521599	0.243699998	West	Ozone
Wyoming	4	Laden et al.	406414.5625	5.061888218	2.268968821	7.841438293	0.106700003	West	PM2.5
Wyoming	4	Bell et al.	613710	0.620367467	0.205867961	1.032635927	0.0143	West	Ozone
Wyoming	5	Ito et al.	613710	1.506597757	1.01641798	1.994273901	0.034699999	West	Ozone
Wyoming	5	Laden et al.	406414.5625	5.499323368	2.465223789	8.518462181	0.115999997	West	PM2.5
Wyoming	5	Jerrett et al.	363193.4688	1.723467708	0.580350578	2.859621286	0.291700006	West	Ozone
Wyoming	5	Bell et al.	613710	0.74056536	0.245722398	1.232876539	0.017000001	West	Ozone
Wyoming	5	Krewski et al.	363193.4688	2.1322155	1.440260053	2.821191311	0.045600001	West	PM2.5
Wyoming	6	Krewski et al.	363193.4688	3.074135303	2.076542616	4.067396641	0.065700002	West	PM2.5
Wyoming	6	Laden et al.	406414.5625	7.931638241	3.555860996	12.28515244	0.167300001	West	PM2.5
Wyoming	6	Ito et al.	613710	1.746452451	1.17820251	2.311829329	0.040199999	West	Ozone
Wyoming	6	Jerrett et al.	363193.4688	1.99002552	0.670215547	3.301382065	0.336800009	West	Ozone
Wyoming	6	Bell et al.	613710	0.858429372	0.284822375	1.429131985	0.0198	West	Ozone
